# Supplementary material for: Long-read cDNA sequencing identifies functional pseudogenes in the human transcriptome
Source: Genome Biol. 2021 May 10;22:146. doi: 10.1186/s13059-021-02369-0 (PMC8108447; doi:10.1186/s13059-021-02369-0)
Supplement: Supplementary file 2 — Additional file 2: Table S1. Characterisation of independent sense pseudogene transcripts identified by long-read sequencing. [file 13059_2021_2369_MOESM2_ESM.xlsx]

## Sheet: independent_pseudogenes
isoform	chrom	strand	length	structural_category	associated_gene	associated_transcript	ref_length	ref_exons	diff_to_TSS	diff_to_TTS	diff_to_gene_TSS	diff_to_gene_TTS	subcategory	RTS_stage	all_canonical	min_sample_cov	min_cov	min_cov_pos	sd_cov	FL	n_indels	n_indels_junc	bite	iso_exp	gene_exp	ratio_exp	FSM_class	coding	ORF_length	CDS_length	CDS_start	CDS_end	CDS_genomic_start	CDS_genomic_end	predicted_NMD	perc_A_downstream_TTS	dist_to_cage_peak	within_cage_peak
PB.13678.25	chr16	-	2544	full-splice_match	SLC7A5P2	ENST00000553010.2	536	1	-89	-1919	-89	1919	mono-exon	FALSE	NA	NA	NA	NA	NA	173	NA	NA	NA	NA	NA	NA	C	coding	221	666	90	755	21520365	21519700	NA	100	0	TRUE
PB.7938.2	chr12	+	2718	full-splice_match	KRT17P8	ENST00000540749.1	863	1	-162	-1693	-162	1693	mono-exon	FALSE	NA	NA	NA	NA	NA	102	NA	NA	NA	NA	NA	NA	C	non_coding	NA	NA	NA	NA	NA	NA	NA	20	-3	TRUE
PB.22007.4	chr2	-	1948	full-splice_match	MSL3P1	ENST00000438684.1	2032	2	75	9	75	-9	multi-exon	FALSE	canonical	1	49314	junction_1	0	90	NA	NA	TRUE	NA	NA	NA	C	coding	356	1071	199	1269	233867195	233866125	FALSE	60	16	TRUE
PB.19369.2	chr2	+	1513	full-splice_match	PTGES3P2	ENST00000407942.1	482	1	-144	-887	-144	887	mono-exon	FALSE	NA	NA	NA	NA	NA	48	NA	NA	NA	NA	NA	NA	C	non_coding	NA	NA	NA	NA	NA	NA	NA	10	78	FALSE
PB.2669.1	chr1	-	1745	full-splice_match	ANKRD36BP1	ENST00000358576.4	1779	1	16	18	16	-18	mono-exon	FALSE	NA	NA	NA	NA	NA	40	NA	NA	NA	NA	NA	NA	A	coding	119	360	283	642	168247045	168246686	NA	90	-823	FALSE
PB.7938.3	chr12	+	3364	full-splice_match	KRT17P8	ENST00000540749.1	863	1	-144	-2357	-144	2357	mono-exon	FALSE	NA	NA	NA	NA	NA	40	NA	NA	NA	NA	NA	NA	C	non_coding	NA	NA	NA	NA	NA	NA	NA	25	0	TRUE
PB.26595.5	chr3	+	3726	full-splice_match	KRT8P12	ENST00000472924.1	1397	1	-2104	-225	301	225	mono-exon	FALSE	NA	NA	NA	NA	NA	37	NA	NA	NA	NA	NA	NA	C	coding	117	354	2289	2642	160568036	160568389	NA	85	605	FALSE
PB.7734.1	chr12	-	1590	full-splice_match	RPS4XP14	ENST00000493072.1	781	1	-50	-759	-50	759	mono-exon	FALSE	NA	NA	NA	NA	NA	34	NA	NA	NA	NA	NA	NA	A	non_coding	NA	NA	NA	NA	NA	NA	NA	95	-28	FALSE
PB.20690.1	chr2	+	2754	full-splice_match	NOC2LP1	ENST00000452600.1	2235	1	-11	-508	-11	15	mono-exon	FALSE	NA	NA	NA	NA	NA	32	NA	NA	NA	NA	NA	NA	A	coding	265	798	1079	1876	130230446	130231243	NA	15	6	TRUE
PB.27579.3	chr4	+	979	full-splice_match	AC098869.1	ENST00000481627.2	292	1	-633	-54	-633	54	mono-exon	FALSE	NA	NA	NA	NA	NA	31	NA	NA	NA	NA	NA	NA	C	non_coding	NA	NA	NA	NA	NA	NA	NA	40	NA	FALSE
PB.16858.1	chr18	+	2596	full-splice_match	LRRC37A7P	ENST00000583900.1	2759	1	12	151	12	-151	mono-exon	FALSE	NA	NA	NA	NA	NA	29	NA	NA	NA	NA	NA	NA	C	non_coding	NA	NA	NA	NA	NA	NA	NA	100	-216	FALSE
PB.18893.35	chr19	+	2918	full-splice_match	TPM3P9	ENST00000424846.3	2920	2	1	1	1	-1	multi-exon	FALSE	canonical	1	25534	junction_1	0	24	NA	NA	TRUE	NA	NA	NA	C	non_coding	NA	NA	NA	NA	NA	NA	NA	10	1	TRUE
PB.8385.8	chr12	-	3584	full-splice_match	PLEKHA8P1	ENST00000545609.2	277	3	16	-3323	1	-40	multi-exon	FALSE	canonical	1	37490	junction_1	3570.5	21	NA	NA	TRUE	NA	NA	NA	C	coding	391	1176	2323	3498	45174365	45173190	FALSE	90	-2	TRUE
PB.27552.1	chr4	-	696	genic	AC108471.1	novel	NA	NA	NA	NA	453	539	mono-exon	FALSE	NA	NA	NA	NA	NA	20	NA	NA	NA	NA	NA	NA	A	non_coding	NA	NA	NA	NA	NA	NA	NA	80	NA	FALSE
PB.2515.1	chr1	+	1027	full-splice_match	SUMO1P3	ENST00000439961.2	304	1	39	-762	39	762	mono-exon	FALSE	NA	NA	NA	NA	NA	19	NA	NA	NA	NA	NA	NA	A	non_coding	NA	NA	NA	NA	NA	NA	NA	100	154	FALSE
PB.34259.1	chr7	+	1962	full-splice_match	AC096775.1	ENST00000437724.1	448	1	-1499	-15	-1499	15	mono-exon	FALSE	NA	NA	NA	NA	NA	19	NA	NA	NA	NA	NA	NA	A	non_coding	NA	NA	NA	NA	NA	NA	NA	100	NA	FALSE
PB.2324.1	chr1	+	1802	full-splice_match	AL831737.1	ENST00000441288.2	271	1	-822	-709	-822	709	mono-exon	FALSE	NA	NA	NA	NA	NA	16	NA	NA	NA	NA	NA	NA	A	non_coding	NA	NA	NA	NA	NA	NA	NA	100	NA	FALSE
PB.14713.1	chr16	+	767	full-splice_match	AC092120.2	ENST00000605168.1	568	1	297	-496	297	496	mono-exon	FALSE	NA	NA	NA	NA	NA	16	NA	NA	NA	NA	NA	NA	A	non_coding	NA	NA	NA	NA	NA	NA	NA	95	NA	FALSE
PB.4712.5	chr10	+	3423	full-splice_match	DUSP8P5	ENST00000422884.1	1815	1	-1250	-358	-1250	358	mono-exon	FALSE	NA	NA	NA	NA	NA	14	NA	NA	NA	NA	NA	NA	C	coding	218	657	1480	2136	73732053	73732709	NA	70	-10	TRUE
PB.6355.6	chr11	+	2009	incomplete-splice_match	RPLP0P2	ENST00000496593.5	3525	5	3	1743	2	66	intron_retention	FALSE	canonical	1	1413	junction_1	3019.08	14	NA	NA	TRUE	NA	NA	NA	C	coding	318	957	983	1939	61636680	61637636	FALSE	90	0	TRUE
PB.17015.3	chr18	+	1321	genic	SMUG1P1	novel	811	1	NA	NA	164	1513	multi-exon	FALSE	canonical	1	2682	junction_1	0	14	NA	NA	FALSE	NA	NA	NA	C	non_coding	NA	NA	NA	NA	NA	NA	NA	80	0	TRUE
PB.26035.3	chr3	+	4729	full-splice_match	RPS26P21	ENST00000475397.1	348	1	-4338	-43	-4338	43	mono-exon	FALSE	NA	NA	NA	NA	NA	14	NA	NA	NA	NA	NA	NA	C	non_coding	NA	NA	NA	NA	NA	NA	NA	65	-1	TRUE
PB.11618.1	chr14	+	791	full-splice_match	ZMYND19P1	ENST00000554267.1	787	1	313	-317	313	317	mono-exon	FALSE	NA	NA	NA	NA	NA	13	NA	NA	NA	NA	NA	NA	A	non_coding	NA	NA	NA	NA	NA	NA	NA	95	NA	FALSE
PB.15247.2	chr17	-	1278	genic	AC069366.1	novel	838	1	NA	NA	-3811	290	multi-exon	FALSE	canonical	1	517	junction_1	0	13	NA	NA	FALSE	NA	NA	NA	B	non_coding	NA	NA	NA	NA	NA	NA	NA	75	1431	FALSE
PB.21630.4	chr2	-	2787	full-splice_match	GCSHP3	ENST00000431120.1	391	1	-1093	-1303	-1093	1303	mono-exon	FALSE	NA	NA	NA	NA	NA	13	NA	NA	NA	NA	NA	NA	A	non_coding	NA	NA	NA	NA	NA	NA	NA	40	5742	FALSE
PB.1681.1	chr1	-	1691	full-splice_match	GEMIN8P4	ENST00000380526.2	729	1	-662	-300	-662	300	mono-exon	FALSE	NA	NA	NA	NA	NA	12	NA	NA	NA	NA	NA	NA	C	coding	106	321	1071	1391	89993913	89993593	NA	75	-1	TRUE
PB.7626.1	chr11	-	673	full-splice_match	ELOBP2	ENST00000526184.1	355	1	-27	-291	-27	291	mono-exon	FALSE	NA	NA	NA	NA	NA	12	NA	NA	NA	NA	NA	NA	A	coding	118	357	28	384	130033220	130032864	NA	55	-12	TRUE
PB.27579.1	chr4	+	2742	full-splice_match	AC098869.1	ENST00000481627.2	292	1	-2396	-54	-2396	54	mono-exon	FALSE	NA	NA	NA	NA	NA	12	NA	NA	NA	NA	NA	NA	C	non_coding	NA	NA	NA	NA	NA	NA	NA	40	NA	FALSE
PB.17858.1	chr19	-	3733	full-splice_match	AC005336.1	ENST00000585431.2	1243	1	319	-2809	319	2809	mono-exon	FALSE	NA	NA	NA	NA	NA	11	NA	NA	NA	NA	NA	NA	C	non_coding	NA	NA	NA	NA	NA	NA	NA	70	1161	FALSE
PB.17015.4	chr18	+	778	genic	SMUG1P1	novel	811	1	NA	NA	164	970	multi-exon	FALSE	canonical	1	2682	junction_1	0	10	NA	NA	FALSE	NA	NA	NA	C	non_coding	NA	NA	NA	NA	NA	NA	NA	70	0	TRUE
PB.28533.1	chr4	+	2309	full-splice_match	GUSBP5	ENST00000510805.1	1989	1	-319	-1	-319	1	mono-exon	FALSE	NA	NA	NA	NA	NA	10	NA	NA	NA	NA	NA	NA	A	coding	141	426	557	982	143559709	143560134	NA	35	-304	FALSE
PB.31099.4	chr6	-	2977	genic	HTATSF1P2	novel	631	1	NA	NA	-157	2639	multi-exon	FALSE	non_canonical	0	0	junction_1	0	10	NA	NA	FALSE	NA	NA	NA	C	coding	242	729	307	1035	3023623	3022445	FALSE	85	-40	TRUE
PB.31480.1	chr6	-	1366	full-splice_match	TOB2P1	ENST00000469761.1	992	1	-309	-65	-309	65	mono-exon	FALSE	NA	NA	NA	NA	NA	10	NA	NA	NA	NA	NA	NA	A	coding	123	372	453	824	28218491	28218120	NA	95	NA	FALSE
PB.8385.5	chr12	-	1986	novel_in_catalog	PLEKHA8P1	novel	1839	3	NA	NA	1	-40	combination_of_known_junctions	FALSE	canonical	1	3537	junction_1	17927.4	9	NA	NA	TRUE	NA	NA	NA	C	coding	391	1176	725	1900	45174365	45173190	FALSE	90	-2	TRUE
PB.26595.3	chr3	+	2342	incomplete-splice_match	KRT8P12	ENST00000468527.1	998	3	296	-1274	296	225	5prime_fragment	FALSE	canonical	1	1222	junction_1	0	9	NA	NA	TRUE	NA	NA	NA	C	coding	117	354	905	1258	160568036	160568389	FALSE	85	600	FALSE
PB.6355.8	chr11	+	1778	full-splice_match	RPLP0P2	ENST00000496593.5	3525	5	3	1744	2	65	multi-exon	FALSE	canonical	1	1413	junction_1	2675.76	8	NA	NA	TRUE	NA	NA	NA	C	coding	318	957	753	1709	61636680	61637636	FALSE	85	0	TRUE
PB.7258.1	chr11	-	1360	novel_in_catalog	AP002453.1	novel	320	2	NA	NA	213	-791	mono-exon	FALSE	NA	NA	NA	NA	NA	8	NA	NA	NA	NA	NA	NA	A	non_coding	NA	NA	NA	NA	NA	NA	NA	100	NA	FALSE
PB.18893.19	chr19	+	1165	full-splice_match	TPM3P9	ENST00000424846.3	2920	2	-10	1765	-10	298	multi-exon	FALSE	canonical	1	25534	junction_1	0	8	NA	NA	TRUE	NA	NA	NA	C	non_coding	NA	NA	NA	NA	NA	NA	NA	30	-10	TRUE
PB.18893.24	chr19	+	3027	novel_not_in_catalog	TPM3P9	novel	2920	2	NA	NA	0	1	at_least_one_novel_splicesite	FALSE	canonical	1	16333	junction_1	12302	8	NA	NA	TRUE	NA	NA	NA	C	non_coding	NA	NA	NA	NA	NA	NA	NA	10	0	TRUE
PB.35176.6	chr8	-	5613	full-splice_match	RPL23AP53	ENST00000606975.1	736	3	-41	-4836	-21	4836	multi-exon	FALSE	canonical	1	7041	junction_1	7478.5	8	NA	NA	TRUE	NA	NA	NA	C	coding	114	345	148	492	219394	213471	FALSE	40	NA	FALSE
PB.2382.1	chr1	+	808	full-splice_match	POU5F1P4	ENST00000413175.2	1085	1	518	-241	518	241	mono-exon	FALSE	NA	NA	NA	NA	NA	7	NA	NA	NA	NA	NA	NA	A	coding	97	294	74	367	155433769	155434062	NA	100	550	FALSE
PB.6355.3	chr11	+	2157	novel_not_in_catalog	RPLP0P2	novel	3525	5	NA	NA	2	66	intron_retention	FALSE	canonical	1	1804	junction_1	2488.24	7	NA	NA	TRUE	NA	NA	NA	C	coding	318	957	1131	2087	61636680	61637636	FALSE	90	0	TRUE
PB.12095.4	chr15	-	2664	incomplete-splice_match	CSNK1A1P1	ENST00000430593.3	2147	4	-47	16809	-47	1728	3prime_fragment	FALSE	canonical	1	3071	junction_1	0	7	NA	NA	TRUE	NA	NA	NA	C	non_coding	NA	NA	NA	NA	NA	NA	NA	95	6	TRUE
PB.13678.29	chr16	-	1431	genic	SLC7A5P2	novel	536	1	NA	NA	-90	1919	multi-exon	FALSE	non_canonical	0	0	junction_1	0	7	NA	NA	FALSE	NA	NA	NA	C	coding	221	666	91	756	21520365	21519700	TRUE	100	-1	TRUE
PB.15084.2	chr17	+	2196	full-splice_match	MEIS3P1	ENST00000495167.3	958	1	-74	-1164	-74	1164	mono-exon	FALSE	NA	NA	NA	NA	NA	7	NA	NA	NA	NA	NA	NA	C	coding	226	681	472	1152	15787015	15787695	NA	100	365	FALSE
PB.16788.1	chr18	-	920	full-splice_match	AC103987.1	ENST00000473394.1	348	1	-553	-19	-553	19	mono-exon	FALSE	NA	NA	NA	NA	NA	7	NA	NA	NA	NA	NA	NA	A	non_coding	NA	NA	NA	NA	NA	NA	NA	100	NA	FALSE
PB.17015.1	chr18	+	2107	genic	SMUG1P1	novel	811	1	NA	NA	158	2293	multi-exon	FALSE	canonical	1	2682	junction_1	0	7	NA	NA	FALSE	NA	NA	NA	C	non_coding	NA	NA	NA	NA	NA	NA	NA	75	-6	TRUE
PB.18893.36	chr19	+	3193	novel_not_in_catalog	TPM3P9	novel	2920	2	NA	NA	4	0	at_least_one_novel_splicesite	FALSE	canonical	1	13473	junction_2	12583.9	7	NA	NA	TRUE	NA	NA	NA	C	non_coding	NA	NA	NA	NA	NA	NA	NA	10	4	TRUE
PB.26595.6	chr3	+	2247	full-splice_match	KRT8P12	ENST00000472924.1	1397	1	-624	-226	-624	226	mono-exon	FALSE	NA	NA	NA	NA	NA	7	NA	NA	NA	NA	NA	NA	C	coding	117	354	809	1162	160568036	160568389	NA	80	2085	FALSE
PB.27126.6	chr4	-	1904	full-splice_match	ABCA11P	ENST00000514396.5	1423	4	-99	-382	-21	2	multi-exon	FALSE	canonical	1	12720	junction_1	99368	7	NA	NA	TRUE	NA	NA	NA	C	coding	156	471	374	844	426963	426493	FALSE	45	-1	TRUE
PB.8847.2	chr12	-	1249	novel_not_in_catalog	RPSAP52	novel	1144	2	NA	NA	-4	-3	at_least_one_novel_splicesite	FALSE	canonical	1	3862	junction_2	531	6	NA	NA	TRUE	NA	NA	NA	C	coding	197	594	530	1123	65758742	65758149	FALSE	45	-5	TRUE
PB.8847.3	chr12	-	1140	full-splice_match	RPSAP52	ENST00000489520.2	1144	2	0	4	0	-4	multi-exon	FALSE	canonical	1	7607	junction_1	0	6	NA	NA	TRUE	NA	NA	NA	C	coding	197	594	422	1015	65758742	65758149	FALSE	40	-1	TRUE
PB.13678.26	chr16	-	1684	genic	SLC7A5P2	novel	536	1	NA	NA	-89	1919	multi-exon	FALSE	non_canonical	0	0	junction_1	0	6	NA	NA	FALSE	NA	NA	NA	C	coding	221	666	90	755	21520365	21519700	TRUE	100	0	TRUE
PB.13950.1	chr16	-	1314	full-splice_match	NDUFA5P11	ENST00000567995.1	343	1	-15	-956	-15	956	mono-exon	FALSE	NA	NA	NA	NA	NA	6	NA	NA	NA	NA	NA	NA	A	non_coding	NA	NA	NA	NA	NA	NA	NA	95	3	TRUE
PB.15244.3	chr17	-	2078	full-splice_match	SYPL1P2	ENST00000582878.1	727	1	-1238	-113	-1238	113	mono-exon	FALSE	NA	NA	NA	NA	NA	6	NA	NA	NA	NA	NA	NA	A	non_coding	NA	NA	NA	NA	NA	NA	NA	40	-15	FALSE
PB.18893.23	chr19	+	3350	novel_not_in_catalog	TPM3P9	novel	2920	2	NA	NA	0	0	at_least_one_novel_splicesite	TRUE	canonical	1	8049	junction_3	13170.5	6	NA	NA	TRUE	NA	NA	NA	C	non_coding	NA	NA	NA	NA	NA	NA	NA	10	0	TRUE
PB.19028.7	chr19	+	2414	full-splice_match	TPRG1LP1	ENST00000598702.1	760	1	-119	-1535	-119	1535	mono-exon	FALSE	NA	NA	NA	NA	NA	6	NA	NA	NA	NA	NA	NA	A	coding	135	408	2	409	57664162	57664569	NA	95	NA	FALSE
PB.21965.1	chr2	+	2748	full-splice_match	AC068134.3	ENST00000513620.1	788	1	-1152	-808	-1152	808	mono-exon	FALSE	NA	NA	NA	NA	NA	6	NA	NA	NA	NA	NA	NA	C	coding	109	330	730	1059	232342693	232343022	NA	85	NA	FALSE
PB.26595.4	chr3	+	1706	novel_not_in_catalog	KRT8P12	novel	998	3	NA	NA	297	225	at_least_one_novel_splicesite	FALSE	canonical	1	5118	junction_1	0	6	NA	NA	TRUE	NA	NA	NA	C	coding	112	339	822	1160	160568589	160568927	FALSE	85	601	FALSE
PB.38629.1	chrX	-	3393	full-splice_match	BX842568.2	ENST00000453595.1	1230	1	72	-2235	72	2235	mono-exon	FALSE	NA	NA	NA	NA	NA	6	NA	NA	NA	NA	NA	NA	A	coding	344	1035	124	1158	36963230	36962196	NA	40	NA	FALSE
PB.1681.2	chr1	-	1288	genic	GEMIN8P4	novel	729	1	NA	NA	-662	300	multi-exon	FALSE	canonical	1	1203	junction_1	0	5	NA	NA	FALSE	NA	NA	NA	C	coding	121	366	623	988	89993958	89993593	FALSE	75	-1	TRUE
PB.3986.1	chr10	-	1096	full-splice_match	BTBD7P1	ENST00000447253.1	1453	1	-641	998	-641	-998	mono-exon	FALSE	NA	NA	NA	NA	NA	5	NA	NA	NA	NA	NA	NA	A	non_coding	NA	NA	NA	NA	NA	NA	NA	100	NA	FALSE
PB.5346.1	chr10	-	2555	full-splice_match	RPL13AP6	ENST00000430133.1	612	1	-1926	-17	-1926	17	mono-exon	FALSE	NA	NA	NA	NA	NA	5	NA	NA	NA	NA	NA	NA	A	coding	250	753	1786	2538	110937374	110936622	NA	90	-1905	FALSE
PB.7938.1	chr12	+	1653	full-splice_match	KRT17P8	ENST00000540749.1	863	1	-189	-601	-189	601	mono-exon	FALSE	NA	NA	NA	NA	NA	5	NA	NA	NA	NA	NA	NA	C	non_coding	NA	NA	NA	NA	NA	NA	NA	30	-80	FALSE
PB.8330.6	chr12	-	932	full-splice_match	AC084824.1	ENST00000550917.1	1005	1	529	-456	529	456	mono-exon	FALSE	NA	NA	NA	NA	NA	5	NA	NA	NA	NA	NA	NA	C	coding	104	315	187	501	32726672	32726358	NA	80	649	FALSE
PB.8385.4	chr12	-	3415	full-splice_match	PLEKHA8P1	ENST00000550498.1	487	2	2	-2930	2	-40	multi-exon	FALSE	canonical	1	8899	junction_1	0	5	NA	NA	TRUE	NA	NA	NA	C	coding	391	1176	2154	3329	45174365	45173190	FALSE	90	-1	TRUE
PB.8818.1	chr12	+	2086	full-splice_match	PABPC1P4	ENST00000539977.1	1875	1	-110	-101	-110	101	mono-exon	FALSE	NA	NA	NA	NA	NA	5	NA	NA	NA	NA	NA	NA	C	coding	140	423	1568	1990	63823478	63823900	NA	70	-12	TRUE
PB.12095.3	chr15	-	1177	full-splice_match	CSNK1A1P1	ENST00000430593.3	2147	4	-60	1030	-60	-1030	multi-exon	FALSE	canonical	1	3071	junction_3	339.436	5	NA	NA	TRUE	NA	NA	NA	C	non_coding	NA	NA	NA	NA	NA	NA	NA	45	-7	TRUE
PB.13168.2	chr15	+	1297	full-splice_match	AC087633.2	ENST00000565166.3	1439	1	197	-55	197	55	mono-exon	FALSE	NA	NA	NA	NA	NA	5	NA	NA	NA	NA	NA	NA	C	coding	136	411	23	433	94855693	94856103	NA	100	-192	FALSE
PB.15757.1	chr17	-	935	incomplete-splice_match	SUMO2P17	ENST00000508743.1	738	4	16626	-562	16626	562	5prime_fragment	TRUE	canonical	1	9228	junction_2	1187	5	NA	NA	TRUE	NA	NA	NA	B	non_coding	NA	NA	NA	NA	NA	NA	NA	85	NA	FALSE
PB.18893.22	chr19	+	1262	novel_not_in_catalog	TPM3P9	novel	2920	2	NA	NA	-2	297	at_least_one_novel_splicesite	FALSE	canonical	1	16333	junction_1	12302	5	NA	NA	TRUE	NA	NA	NA	C	non_coding	NA	NA	NA	NA	NA	NA	NA	30	-2	TRUE
PB.20360.1	chr2	+	2979	full-splice_match	HMGN1P36	ENST00000446623.2	298	1	-94	-2587	-94	2587	mono-exon	FALSE	NA	NA	NA	NA	NA	5	NA	NA	NA	NA	NA	NA	A	coding	100	303	95	397	97827248	97827550	NA	100	NA	FALSE
PB.22007.5	chr2	-	561	novel_in_catalog	MSL3P1	novel	2032	2	NA	NA	73	-1682	mono-exon	FALSE	NA	NA	NA	NA	NA	5	NA	NA	NA	NA	NA	NA	C	non_coding	NA	NA	NA	NA	NA	NA	NA	100	14	TRUE
PB.27126.1	chr4	-	2371	novel_not_in_catalog	ABCA11P	novel	1423	4	NA	NA	-10	481	at_least_one_novel_splicesite	FALSE	canonical	1	167	junction_1	105814	5	NA	NA	TRUE	NA	NA	NA	C	coding	156	471	362	832	426963	426493	FALSE	60	10	TRUE
PB.30457.2	chr5	-	539	full-splice_match	AC010378.1	ENST00000619270.1	362	1	-155	-22	-155	22	mono-exon	FALSE	NA	NA	NA	NA	NA	5	NA	NA	NA	NA	NA	NA	C	non_coding	NA	NA	NA	NA	NA	NA	NA	95	NA	FALSE
PB.32113.1	chr6	-	1746	full-splice_match	PKMP3	ENST00000405497.1	715	1	-552	-479	-552	479	mono-exon	FALSE	NA	NA	NA	NA	NA	5	NA	NA	NA	NA	NA	NA	A	coding	100	303	1180	1482	85659979	85659677	NA	20	NA	FALSE
PB.33636.1	chr7	+	1351	full-splice_match	AC006023.1	ENST00000603944.1	259	1	-112	-980	-112	980	mono-exon	FALSE	NA	NA	NA	NA	NA	5	NA	NA	NA	NA	NA	NA	A	non_coding	NA	NA	NA	NA	NA	NA	NA	100	NA	FALSE
PB.2145.3	chr1	+	3197	full-splice_match	PDIA3P1	ENST00000649713.1	2212	3	35	-1020	8	524	multi-exon	FALSE	canonical	1	4761	junction_2	35278.5	4	NA	NA	TRUE	NA	NA	NA	C	coding	461	1386	1165	2550	147178114	147179499	FALSE	70	0	TRUE
PB.3141.1	chr1	+	2322	novel_in_catalog	AC098934.2	novel	2321	3	NA	NA	-19	62	combination_of_known_splicesites	FALSE	canonical	1	5646	junction_1	0	4	NA	NA	TRUE	NA	NA	NA	B	coding	118	357	1044	1400	202874025	202874381	FALSE	30	-39	FALSE
PB.3141.2	chr1	+	1419	novel_in_catalog	AC098934.2	novel	2321	3	NA	NA	23	116	combination_of_known_splicesites	FALSE	canonical	1	5646	junction_1	0	4	NA	NA	TRUE	NA	NA	NA	B	coding	118	357	1002	1358	202874025	202874381	FALSE	40	3	TRUE
PB.335.2	chr1	+	1731	full-splice_match	CHCHD2P6	ENST00000454346.1	447	1	-821	-463	-821	463	mono-exon	FALSE	NA	NA	NA	NA	NA	4	NA	NA	NA	NA	NA	NA	C	coding	140	423	846	1268	15604621	15605043	NA	25	-771	FALSE
PB.4712.7	chr10	+	1517	full-splice_match	DUSP8P5	ENST00000422884.1	1815	1	668	-370	668	370	mono-exon	FALSE	NA	NA	NA	NA	NA	4	NA	NA	NA	NA	NA	NA	C	coding	161	486	320	805	73732811	73733296	NA	85	1908	FALSE
PB.7862.2	chr12	+	1202	incomplete-splice_match	RPL13P5	ENST00000451612.5	587	3	0	-164	0	-11	intron_retention	FALSE	canonical	1	13877	junction_1	0	4	NA	NA	TRUE	NA	NA	NA	B	coding	144	435	663	1097	6884063	6884497	FALSE	75	2	TRUE
PB.7941.1	chr12	+	2679	full-splice_match	BTG1P1	ENST00000540396.1	508	1	-1269	-902	-1269	902	mono-exon	FALSE	NA	NA	NA	NA	NA	4	NA	NA	NA	NA	NA	NA	A	coding	103	312	1108	1419	9134922	9135233	NA	45	6141	FALSE
PB.8309.1	chr12	-	2488	genic	AK4P3	novel	669	1	NA	NA	-35619	1313	multi-exon	FALSE	canonical	1	1286	junction_1	0	4	NA	NA	FALSE	NA	NA	NA	A	coding	223	672	507	1178	31616439	31615768	FALSE	25	-1	TRUE
PB.8311.6	chr12	+	713	genic	AC023157.1	novel	402	1	NA	NA	-5324	162	multi-exon	FALSE	canonical	1	4746	junction_1	0	4	NA	NA	FALSE	NA	NA	NA	A	coding	112	339	213	551	31754783	31755121	FALSE	80	-1	TRUE
PB.8385.1	chr12	-	3875	full-splice_match	PLEKHA8P1	ENST00000545609.2	277	3	15	-3613	0	250	multi-exon	FALSE	canonical	1	37490	junction_1	3570.5	4	NA	NA	TRUE	NA	NA	NA	C	coding	391	1176	2324	3499	45174365	45173190	FALSE	40	-3	TRUE
PB.8385.6	chr12	-	1817	full-splice_match	PLEKHA8P1	ENST00000256692.5	1839	3	-18	40	2	-40	multi-exon	FALSE	canonical	1	3537	junction_1	2681	4	NA	NA	TRUE	NA	NA	NA	C	coding	391	1176	556	1731	45174365	45173190	FALSE	90	-1	TRUE
PB.9729.1	chr12	+	1506	full-splice_match	RPS11P5	ENST00000488441.2	484	1	-966	-56	-966	56	mono-exon	FALSE	NA	NA	NA	NA	NA	4	NA	NA	NA	NA	NA	NA	A	coding	161	486	967	1452	132825701	132826186	NA	95	-1173	FALSE
PB.12438.2	chr15	-	2469	full-splice_match	CNOT6LP1	ENST00000559681.1	1462	1	-90	-917	-90	917	mono-exon	FALSE	NA	NA	NA	NA	NA	4	NA	NA	NA	NA	NA	NA	C	coding	514	1545	106	1650	56007161	56005617	NA	65	NA	FALSE
PB.13678.28	chr16	-	1442	genic	SLC7A5P2	novel	536	1	NA	NA	-90	1919	multi-exon	FALSE	non_canonical	0	0	junction_1	0	4	NA	NA	FALSE	NA	NA	NA	C	coding	221	666	91	756	21520365	21519700	TRUE	100	-1	TRUE
PB.16004.1	chr17	-	2608	full-splice_match	POLRMTP1	ENST00000578759.1	3668	1	1109	-49	1109	49	mono-exon	FALSE	NA	NA	NA	NA	NA	4	NA	NA	NA	NA	NA	NA	A	coding	782	2349	102	2450	62139429	62137081	NA	90	NA	FALSE
PB.19078.6	chr19	+	845	full-splice_match	CENPBD1P1	ENST00000473164.1	944	3	6	93	2	47	multi-exon	FALSE	canonical	1	20180	junction_1	1587	4	NA	NA	TRUE	NA	NA	NA	C	coding	121	366	452	817	58599089	58599454	FALSE	50	10	TRUE
PB.19832.1	chr2	-	2001	full-splice_match	NONOP2	ENST00000414613.1	1231	1	397	-1167	397	1167	mono-exon	FALSE	NA	NA	NA	NA	NA	4	NA	NA	NA	NA	NA	NA	A	non_coding	NA	NA	NA	NA	NA	NA	NA	100	NA	FALSE
PB.19838.2	chr2	-	314	full-splice_match	AC010733.1	ENST00000451515.2	401	1	371	-284	371	284	mono-exon	FALSE	NA	NA	NA	NA	NA	4	NA	NA	NA	NA	NA	NA	A	non_coding	NA	NA	NA	NA	NA	NA	NA	70	NA	FALSE
PB.20563.1	chr2	-	2785	full-splice_match	RPL23AP7	ENST00000391616.3	738	3	-53	-1994	-53	812	multi-exon	FALSE	canonical	1	65840	junction_2	69262	4	NA	NA	TRUE	NA	NA	NA	A	non_coding	NA	NA	NA	NA	NA	NA	NA	35	NA	FALSE
PB.22676.1	chr20	-	685	full-splice_match	COX7BP2	ENST00000437976.1	242	1	-384	-59	-384	59	mono-exon	FALSE	NA	NA	NA	NA	NA	4	NA	NA	NA	NA	NA	NA	A	coding	102	309	331	639	35850969	35850661	NA	100	NA	FALSE
PB.23063.1	chr20	-	1448	genic	HMGB1P1	novel	636	1	NA	NA	-6322	479	multi-exon	FALSE	canonical	1	3404	junction_1	0	4	NA	NA	FALSE	NA	NA	NA	A	coding	211	636	334	969	57489027	57488392	FALSE	30	-91	FALSE
PB.27840.18	chr4	-	3750	full-splice_match	AC108157.1	ENST00000510511.2	539	1	-966	-2245	-966	2245	mono-exon	FALSE	NA	NA	NA	NA	NA	4	NA	NA	NA	NA	NA	NA	A	non_coding	NA	NA	NA	NA	NA	NA	NA	85	6757	FALSE
PB.28629.1	chr4	-	1487	full-splice_match	AC113155.1	ENST00000511141.1	769	1	-508	-210	-508	210	mono-exon	FALSE	NA	NA	NA	NA	NA	4	NA	NA	NA	NA	NA	NA	A	non_coding	NA	NA	NA	NA	NA	NA	NA	100	NA	FALSE
PB.31099.6	chr6	-	3457	full-splice_match	HTATSF1P2	ENST00000604204.1	631	1	-187	-2639	-187	2639	mono-exon	FALSE	NA	NA	NA	NA	NA	4	NA	NA	NA	NA	NA	NA	C	coding	162	489	337	825	3023623	3023135	NA	85	-70	TRUE
PB.31245.5	chr6	-	1788	genic	AMD1P4	novel	1345	1	NA	NA	-5630	11	multi-exon	FALSE	canonical	1	499	junction_1	101.5	4	NA	NA	FALSE	NA	NA	NA	B	coding	100	303	85	387	11868516	11868214	TRUE	75	-4	TRUE
PB.31612.1	chr6	-	869	full-splice_match	AL589655.1	ENST00000405398.1	482	1	143	-530	143	530	mono-exon	FALSE	NA	NA	NA	NA	NA	4	NA	NA	NA	NA	NA	NA	A	non_coding	NA	NA	NA	NA	NA	NA	NA	95	NA	FALSE
PB.35176.5	chr8	-	5527	novel_in_catalog	RPL23AP53	novel	736	3	NA	NA	-63	4836	combination_of_known_splicesites	FALSE	canonical	1	15384	junction_1	0	4	NA	NA	TRUE	NA	NA	NA	C	non_coding	NA	NA	NA	NA	NA	NA	NA	40	NA	FALSE
PB.35816.1	chr8	-	1396	genic	AC009927.1	novel	NA	NA	NA	NA	1535	833	mono-exon	FALSE	NA	NA	NA	NA	NA	4	NA	NA	NA	NA	NA	NA	A	coding	162	489	10	498	58425141	58424653	NA	60	NA	FALSE
PB.37495.2	chr9	-	1983	full-splice_match	EEF1DP2	ENST00000433698.2	843	1	-1081	-59	-1081	59	mono-exon	FALSE	NA	NA	NA	NA	NA	4	NA	NA	NA	NA	NA	NA	C	coding	227	684	1082	1765	92837668	92836985	NA	85	-1452	FALSE
PB.1778.1	chr1	+	762	full-splice_match	SEC63P1	ENST00000425785.1	1258	1	-206	702	-206	-702	mono-exon	FALSE	NA	NA	NA	NA	NA	3	NA	NA	NA	NA	NA	NA	A	non_coding	NA	NA	NA	NA	NA	NA	NA	70	-376	FALSE
PB.4284.1	chr10	-	2721	genic	FXYD6P2	novel	288	1	NA	NA	-65348	7818	multi-exon	FALSE	canonical	1	166	junction_3	944.52	3	NA	NA	FALSE	NA	NA	NA	A	coding	142	429	1497	1925	38091321	38090893	TRUE	10	36	FALSE
PB.5552.1	chr10	+	534	full-splice_match	SAR1AP2	ENST00000392696.2	594	1	100	-40	100	40	mono-exon	FALSE	NA	NA	NA	NA	NA	3	NA	NA	NA	NA	NA	NA	A	coding	165	498	30	527	126272947	126273444	NA	50	NA	FALSE
PB.6104.2	chr11	+	2128	genic	AC087783.2	novel	562	1	NA	NA	-17225	532	multi-exon	FALSE	canonical	1	1055	junction_2	124.5	3	NA	NA	FALSE	NA	NA	NA	B	non_coding	NA	NA	NA	NA	NA	NA	NA	75	NA	FALSE
PB.6355.11	chr11	+	3167	full-splice_match	RPLP0P2	ENST00000490750.1	961	1	-2141	-65	-2141	65	mono-exon	FALSE	NA	NA	NA	NA	NA	3	NA	NA	NA	NA	NA	NA	C	coding	318	957	2142	3098	61636680	61637636	NA	85	NA	FALSE
PB.7794.2	chr12	-	1893	novel_not_in_catalog	AC007207.1	novel	498	2	NA	NA	-20	865	at_least_one_novel_splicesite	FALSE	canonical	1	1388	junction_1	841.207	3	NA	NA	TRUE	NA	NA	NA	B	coding	160	483	581	1063	4110108	4109626	FALSE	25	66	FALSE
PB.8023.1	chr12	+	1558	genic	RPL13AP20	novel	609	1	NA	NA	-3157	27	multi-exon	FALSE	canonical	1	7589	junction_1	0	3	NA	NA	FALSE	NA	NA	NA	C	coding	203	612	923	1534	12875499	12876110	FALSE	95	-4	TRUE
PB.8330.7	chr12	-	1930	full-splice_match	AC084824.1	ENST00000550917.1	1005	1	-470	-455	-470	455	mono-exon	FALSE	NA	NA	NA	NA	NA	3	NA	NA	NA	NA	NA	NA	C	coding	104	315	1186	1500	32726672	32726358	NA	80	-350	FALSE
PB.8385.2	chr12	-	2278	novel_in_catalog	PLEKHA8P1	novel	1839	3	NA	NA	-2	249	combination_of_known_junctions	FALSE	canonical	1	3537	junction_1	17927.4	3	NA	NA	TRUE	NA	NA	NA	C	coding	391	1176	728	1903	45174365	45173190	FALSE	40	-5	TRUE
PB.8385.3	chr12	-	2102	novel_not_in_catalog	PLEKHA8P1	novel	1839	3	NA	NA	2	248	at_least_one_novel_splicesite	FALSE	canonical	1	1854	junction_1	3522.5	3	NA	NA	TRUE	NA	NA	NA	C	coding	391	1176	553	1728	45174365	45173190	FALSE	40	-1	TRUE
PB.8877.1	chr12	-	2033	full-splice_match	GGTA2P	ENST00000543442.1	1125	1	-1807	899	-1807	-899	mono-exon	FALSE	NA	NA	NA	NA	NA	3	NA	NA	NA	NA	NA	NA	A	non_coding	NA	NA	NA	NA	NA	NA	NA	80	NA	FALSE
PB.8896.1	chr12	-	2531	full-splice_match	ATP5PDP4	ENST00000414313.2	475	1	-917	-1139	-917	1139	mono-exon	FALSE	NA	NA	NA	NA	NA	3	NA	NA	NA	NA	NA	NA	A	non_coding	NA	NA	NA	NA	NA	NA	NA	15	-876	FALSE
PB.9130.1	chr12	-	702	full-splice_match	CBX3P5	ENST00000552017.1	521	1	128	-309	128	309	mono-exon	FALSE	NA	NA	NA	NA	NA	3	NA	NA	NA	NA	NA	NA	A	non_coding	NA	NA	NA	NA	NA	NA	NA	100	NA	FALSE
PB.9300.1	chr12	-	2019	genic	AC126177.7	novel	679	1	NA	NA	141	21494	multi-exon	FALSE	canonical	1	7904	junction_1	0	3	NA	NA	FALSE	NA	NA	NA	A	coding	158	477	1	477	107903807	107903331	TRUE	25	-69	FALSE
PB.9412.1	chr12	+	589	genic	AC004217.2	novel	NA	NA	NA	NA	-240	-982	mono-exon	FALSE	NA	NA	NA	NA	NA	3	NA	NA	NA	NA	NA	NA	A	non_coding	NA	NA	NA	NA	NA	NA	NA	90	NA	FALSE
PB.10162.1	chr13	-	2262	full-splice_match	PPP1R26P1	ENST00000474415.1	3613	1	2184	-833	2184	833	mono-exon	FALSE	NA	NA	NA	NA	NA	3	NA	NA	NA	NA	NA	NA	A	coding	141	426	403	828	48317889	48317464	NA	75	2067	FALSE
PB.9803.1	chr13	+	2459	full-splice_match	NUS1P2	ENST00000417358.1	873	1	-105	-1481	-105	1481	mono-exon	FALSE	NA	NA	NA	NA	NA	3	NA	NA	NA	NA	NA	NA	C	coding	109	330	404	733	22915949	22916278	NA	25	-266	FALSE
PB.10745.1	chr14	+	5371	novel_not_in_catalog	DUXAP9	novel	2397	8	NA	NA	-3	90846	at_least_one_novel_splicesite	TRUE	canonical	0	0	junction_5	948.797	3	NA	NA	TRUE	NA	NA	NA	A	coding	108	327	3714	4040	19220356	19220682	FALSE	45	NA	FALSE
PB.11314.1	chr14	+	802	full-splice_match	HSPE1P2	ENST00000554777.2	306	1	152	-648	152	648	mono-exon	FALSE	NA	NA	NA	NA	NA	3	NA	NA	NA	NA	NA	NA	A	non_coding	NA	NA	NA	NA	NA	NA	NA	100	188	FALSE
PB.12095.1	chr15	-	4573	full-splice_match	CSNK1A1P1	ENST00000430593.3	2147	4	-77	-2349	-77	2349	multi-exon	TRUE	canonical	1	3071	junction_3	339.436	3	NA	NA	TRUE	NA	NA	NA	C	coding	106	321	1393	1713	36799427	36799107	FALSE	25	-24	FALSE
PB.12438.1	chr15	-	3105	full-splice_match	CNOT6LP1	ENST00000559681.1	1462	1	-129	-1514	-129	1514	mono-exon	FALSE	NA	NA	NA	NA	NA	3	NA	NA	NA	NA	NA	NA	C	coding	514	1545	145	1689	56007161	56005617	NA	50	NA	FALSE
PB.13168.1	chr15	+	2091	incomplete-splice_match	AC087633.2	ENST00000621842.4	496	5	-1153	42900	160	-42900	3prime_fragment	FALSE	canonical	1	583	junction_3	262.758	3	NA	NA	TRUE	NA	NA	NA	C	coding	136	411	60	470	94855693	94856103	TRUE	75	-229	FALSE
PB.13678.31	chr16	-	913	genic	SLC7A5P2	novel	536	1	NA	NA	-133	1919	multi-exon	TRUE	canonical	0	0	junction_1	0	3	NA	NA	FALSE	NA	NA	NA	C	coding	224	675	134	808	21520365	21518016	FALSE	100	-44	FALSE
PB.15084.1	chr17	+	2307	genic	MEIS3P1	novel	958	1	NA	NA	-442	1164	multi-exon	FALSE	non_canonical	0	0	junction_1	0	3	NA	NA	FALSE	NA	NA	NA	C	coding	226	681	583	1263	15787015	15787695	FALSE	100	-3	TRUE
PB.15598.1	chr17	+	419	full-splice_match	RPL21P4	ENST00000497954.1	479	1	67	-7	67	7	mono-exon	FALSE	NA	NA	NA	NA	NA	3	NA	NA	NA	NA	NA	NA	A	non_coding	NA	NA	NA	NA	NA	NA	NA	85	NA	FALSE
PB.17701.1	chr19	-	1538	genic	HNRNPA1P10	novel	962	1	NA	NA	-27938	335	multi-exon	FALSE	canonical	1	2088	junction_1	0	3	NA	NA	FALSE	NA	NA	NA	B	coding	321	966	242	1207	11667030	11666065	FALSE	90	-19	FALSE
PB.18111.1	chr19	+	2988	full-splice_match	AC008507.1	ENST00000587506.2	759	1	-2084	-145	-2084	145	mono-exon	FALSE	NA	NA	NA	NA	NA	3	NA	NA	NA	NA	NA	NA	A	coding	108	327	2100	2426	30037438	30037764	NA	35	NA	FALSE
PB.18893.18	chr19	+	3108	novel_not_in_catalog	TPM3P9	novel	2920	2	NA	NA	-16	1	at_least_one_novel_splicesite	FALSE	canonical	1	3939	junction_2	5573	3	NA	NA	TRUE	NA	NA	NA	C	non_coding	NA	NA	NA	NA	NA	NA	NA	10	-16	FALSE
PB.19029.76	chr19	+	1381	novel_not_in_catalog	AC010326.4	novel	541	2	NA	NA	-1136	-190	at_least_one_novel_splicesite	FALSE	non_canonical	0	0	junction_1	0	3	NA	NA	FALSE	NA	NA	NA	C	coding	105	318	1015	1332	57868219	57868536	FALSE	75	4958	FALSE
PB.20164.4	chr2	-	3824	genic	CYCSP6	novel	302	1	NA	NA	-128776	3082	multi-exon	FALSE	canonical	1	1870	junction_1	6404.5	3	NA	NA	FALSE	NA	NA	NA	B	non_coding	NA	NA	NA	NA	NA	NA	NA	30	9	TRUE
PB.20402.1	chr2	+	622	full-splice_match	BBIP1P1	ENST00000602999.1	279	1	1	-344	1	344	mono-exon	FALSE	NA	NA	NA	NA	NA	3	NA	NA	NA	NA	NA	NA	A	non_coding	NA	NA	NA	NA	NA	NA	NA	85	NA	FALSE
PB.23041.1	chr20	-	1059	full-splice_match	SUMO1P1	ENST00000497904.1	306	1	-110	-643	-110	643	mono-exon	FALSE	NA	NA	NA	NA	NA	3	NA	NA	NA	NA	NA	NA	A	coding	101	306	111	416	53875557	53875252	NA	45	-1	TRUE
PB.23701.2	chr21	-	2732	full-splice_match	SSR4P1	ENST00000599569.2	2260	1	-1276	804	-322	-23	mono-exon	FALSE	NA	NA	NA	NA	NA	3	NA	NA	NA	NA	NA	NA	C	coding	136	411	2027	2437	45072461	45072051	NA	45	-25	TRUE
PB.23951.1	chr22	+	623	genic	HMGB1P10	novel	563	1	NA	NA	-3015	-110	multi-exon	FALSE	canonical	1	343	junction_1	0	3	NA	NA	FALSE	NA	NA	NA	A	coding	151	453	171	623	26560526	26560978	FALSE	65	-2916	FALSE
PB.24752.1	chr3	+	2206	genic	IMPDH1P8	novel	1525	1	NA	NA	-17965	703	multi-exon	FALSE	canonical	1	188	junction_1	0	3	NA	NA	FALSE	NA	NA	NA	A	coding	172	519	970	1488	15879038	15879556	FALSE	25	-32	FALSE
PB.24880.1	chr3	+	2555	full-splice_match	AC098614.1	ENST00000634895.1	1830	1	-725	0	-103	0	mono-exon	FALSE	NA	NA	NA	NA	NA	3	NA	NA	NA	NA	NA	NA	A	coding	158	477	372	848	27633244	27633720	NA	85	26	FALSE
PB.25701.1	chr3	+	1326	full-splice_match	AC134050.1	ENST00000495088.1	933	1	-381	-12	-381	12	mono-exon	FALSE	NA	NA	NA	NA	NA	3	NA	NA	NA	NA	NA	NA	A	non_coding	NA	NA	NA	NA	NA	NA	NA	95	NA	FALSE
PB.27126.5	chr4	-	2013	novel_not_in_catalog	ABCA11P	novel	1423	4	NA	NA	-24	2	at_least_one_novel_splicesite	FALSE	canonical	0	0	junction_2	97196	3	NA	NA	TRUE	NA	NA	NA	C	coding	156	471	483	953	426963	426493	FALSE	45	-4	TRUE
PB.27126.7	chr4	-	1851	full-splice_match	ABCA11P	ENST00000451020.6	1815	3	-34	-2	-34	2	multi-exon	FALSE	canonical	1	10203	junction_1	113028	3	NA	NA	TRUE	NA	NA	NA	C	coding	156	471	321	791	426963	426493	FALSE	45	-14	TRUE
PB.28435.1	chr4	+	2817	full-splice_match	PES1P1	ENST00000508165.1	1736	1	912	-1993	912	1993	mono-exon	FALSE	NA	NA	NA	NA	NA	3	NA	NA	NA	NA	NA	NA	A	coding	144	435	330	764	134328304	134328738	NA	85	NA	FALSE
PB.28673.1	chr4	+	2092	full-splice_match	AC098679.2	ENST00000514881.1	919	1	571	-1744	571	1744	mono-exon	FALSE	NA	NA	NA	NA	NA	3	NA	NA	NA	NA	NA	NA	A	coding	46	141	208	348	158278536	158278676	NA	15	NA	FALSE
PB.29063.1	chr5	+	1553	full-splice_match	AC010627.1	ENST00000503819.1	1294	1	-52	-207	-52	207	mono-exon	FALSE	NA	NA	NA	NA	NA	3	NA	NA	NA	NA	NA	NA	A	non_coding	NA	NA	NA	NA	NA	NA	NA	90	NA	FALSE
PB.30076.1	chr5	-	1219	full-splice_match	AC008417.1	ENST00000510014.1	565	1	-196	-458	-196	458	mono-exon	FALSE	NA	NA	NA	NA	NA	3	NA	NA	NA	NA	NA	NA	C	coding	159	480	199	678	109840690	109840211	NA	100	NA	FALSE
PB.30168.1	chr5	-	933	novel_in_catalog	AC118465.1	novel	1271	2	NA	NA	143	-587	mono-exon	FALSE	NA	NA	NA	NA	NA	3	NA	NA	NA	NA	NA	NA	A	non_coding	NA	NA	NA	NA	NA	NA	NA	95	110	FALSE
PB.30457.1	chr5	-	1315	full-splice_match	AC010378.1	ENST00000619270.1	362	1	-155	-798	-155	798	mono-exon	FALSE	NA	NA	NA	NA	NA	3	NA	NA	NA	NA	NA	NA	C	non_coding	NA	NA	NA	NA	NA	NA	NA	100	NA	FALSE
PB.31099.3	chr6	-	3150	genic	HTATSF1P2	novel	631	1	NA	NA	-118	2851	multi-exon	FALSE	non_canonical	0	0	junction_1	0	3	NA	NA	FALSE	NA	NA	NA	C	coding	242	729	268	996	3023623	3022445	FALSE	75	-1	TRUE
PB.31099.5	chr6	-	2848	genic	HTATSF1P2	novel	631	1	NA	NA	-188	2639	multi-exon	FALSE	non_canonical	0	0	junction_1	0	3	NA	NA	FALSE	NA	NA	NA	C	coding	234	705	338	1042	3023623	3022309	FALSE	85	-71	TRUE
PB.32856.1	chr6	-	1055	full-splice_match	AL121952.1	ENST00000404382.1	547	1	195	-703	195	703	mono-exon	FALSE	NA	NA	NA	NA	NA	3	NA	NA	NA	NA	NA	NA	A	non_coding	NA	NA	NA	NA	NA	NA	NA	100	NA	FALSE
PB.33031.1	chr6	-	2616	full-splice_match	CTAGE13P	ENST00000416709.1	2446	1	25	-195	25	195	mono-exon	FALSE	NA	NA	NA	NA	NA	3	NA	NA	NA	NA	NA	NA	A	coding	297	894	105	998	168289221	168288328	NA	45	NA	FALSE
PB.33413.1	chr7	-	1651	full-splice_match	PCMTD1P3	ENST00000451824.1	472	1	-1426	247	-1426	-247	mono-exon	FALSE	NA	NA	NA	NA	NA	3	NA	NA	NA	NA	NA	NA	A	non_coding	NA	NA	NA	NA	NA	NA	NA	80	NA	FALSE
PB.35195.1	chr8	-	957	full-splice_match	AC016065.2	ENST00000514530.2	444	1	-17	-496	-17	496	mono-exon	FALSE	NA	NA	NA	NA	NA	3	NA	NA	NA	NA	NA	NA	A	coding	104	315	150	464	6474156	6473842	NA	100	-8652	FALSE
PB.37555.1	chr9	+	775	full-splice_match	AL354893.1	ENST00000433735.1	348	1	-192	-235	-192	235	mono-exon	FALSE	NA	NA	NA	NA	NA	3	NA	NA	NA	NA	NA	NA	A	non_coding	NA	NA	NA	NA	NA	NA	NA	100	NA	FALSE
PB.1266.1	chr1	+	3495	full-splice_match	RPL21P23	ENST00000446654.1	460	1	-2987	-48	-2987	48	mono-exon	FALSE	NA	NA	NA	NA	NA	2	NA	NA	NA	NA	NA	NA	A	coding	101	306	2673	2978	56538137	56538442	NA	70	NA	FALSE
PB.1668.2	chr1	-	1620	full-splice_match	PTGES3P1	ENST00000439531.1	483	1	-837	-300	-837	300	mono-exon	FALSE	NA	NA	NA	NA	NA	2	NA	NA	NA	NA	NA	NA	A	coding	160	483	838	1320	89104767	89104285	NA	25	6940	FALSE
PB.1829.1	chr1	+	3583	full-splice_match	AC092506.1	ENST00000634580.1	2275	2	-9	-1299	-9	1299	multi-exon	FALSE	canonical	1	517	junction_1	0	2	NA	NA	TRUE	NA	NA	NA	C	coding	73	222	222	443	104073195	104073416	TRUE	60	-9	TRUE
PB.1829.2	chr1	+	3756	full-splice_match	AC092506.1	ENST00000634580.1	2275	2	0	-1481	0	1481	multi-exon	FALSE	canonical	1	517	junction_1	0	2	NA	NA	TRUE	NA	NA	NA	C	coding	73	222	213	434	104073195	104073416	TRUE	10	0	TRUE
PB.2084.1	chr1	-	1365	full-splice_match	GAPDHP32	ENST00000433816.1	998	1	980	-1347	980	1347	mono-exon	FALSE	NA	NA	NA	NA	NA	2	NA	NA	NA	NA	NA	NA	C	coding	106	321	286	606	119533481	119533161	NA	35	NA	FALSE
PB.2084.2	chr1	-	1484	full-splice_match	GAPDHP32	ENST00000433816.1	998	1	-286	-200	-286	200	mono-exon	FALSE	NA	NA	NA	NA	NA	2	NA	NA	NA	NA	NA	NA	C	non_coding	NA	NA	NA	NA	NA	NA	NA	65	NA	FALSE
PB.2143.4	chr1	-	2715	full-splice_match	AC241584.1	ENST00000438469.2	1241	1	-1178	-296	-1178	296	mono-exon	FALSE	NA	NA	NA	NA	NA	2	NA	NA	NA	NA	NA	NA	C	coding	183	552	1868	2419	147082889	147082338	NA	60	-1	TRUE
PB.2143.5	chr1	-	588	full-splice_match	AC241584.1	ENST00000438469.2	1241	1	-19	672	-19	-672	mono-exon	FALSE	NA	NA	NA	NA	NA	2	NA	NA	NA	NA	NA	NA	C	coding	115	348	20	367	147083578	147083231	NA	75	1158	FALSE
PB.2741.1	chr1	-	3162	full-splice_match	AL645568.2	ENST00000432815.2	1337	1	-1073	-752	-1073	752	mono-exon	FALSE	NA	NA	NA	NA	NA	2	NA	NA	NA	NA	NA	NA	A	non_coding	NA	NA	NA	NA	NA	NA	NA	80	NA	FALSE
PB.2826.1	chr1	-	1182	full-splice_match	PTPN2P1	ENST00000423212.1	1072	1	726	-836	726	836	mono-exon	FALSE	NA	NA	NA	NA	NA	2	NA	NA	NA	NA	NA	NA	A	non_coding	NA	NA	NA	NA	NA	NA	NA	100	NA	FALSE
PB.3167.1	chr1	-	649	full-splice_match	AC114402.2	ENST00000432760.2	643	1	454	-460	454	460	mono-exon	FALSE	NA	NA	NA	NA	NA	2	NA	NA	NA	NA	NA	NA	A	non_coding	NA	NA	NA	NA	NA	NA	NA	90	NA	FALSE
PB.3177.1	chr1	+	1178	full-splice_match	AL592114.2	ENST00000440142.2	532	1	-616	-30	-616	30	mono-exon	FALSE	NA	NA	NA	NA	NA	2	NA	NA	NA	NA	NA	NA	A	coding	119	360	527	886	204182916	204183275	NA	25	NA	FALSE
PB.335.1	chr1	+	1584	full-splice_match	CHCHD2P6	ENST00000454346.1	447	1	-868	-269	-868	269	mono-exon	FALSE	NA	NA	NA	NA	NA	2	NA	NA	NA	NA	NA	NA	C	coding	140	423	893	1315	15604621	15605043	NA	85	0	TRUE
PB.3395.1	chr1	-	702	full-splice_match	RIMKLBP2	ENST00000424737.2	654	1	233	-281	233	281	mono-exon	FALSE	NA	NA	NA	NA	NA	2	NA	NA	NA	NA	NA	NA	A	non_coding	NA	NA	NA	NA	NA	NA	NA	95	NA	FALSE
PB.473.1	chr1	-	2384	genic	PFN1P10	novel	327	1	NA	NA	-956	1373	multi-exon	FALSE	non_canonical	0	0	junction_1	0	2	NA	NA	FALSE	NA	NA	NA	A	non_coding	NA	NA	NA	NA	NA	NA	NA	85	NA	FALSE
PB.566.51	chr1	-	1472	genic	SDHDP6	novel	480	1	NA	NA	-43601	798	multi-exon	FALSE	canonical	0	0	junction_1	0	2	NA	NA	FALSE	NA	NA	NA	A	coding	159	480	195	674	25294643	25294164	FALSE	80	NA	FALSE
PB.4700.2	chr10	-	2185	full-splice_match	RPL26P6	ENST00000440913.1	438	1	-127	-1620	-127	1620	mono-exon	FALSE	NA	NA	NA	NA	NA	2	NA	NA	NA	NA	NA	NA	C	non_coding	NA	NA	NA	NA	NA	NA	NA	95	-86	FALSE
PB.4700.3	chr10	-	1956	full-splice_match	RPL26P6	ENST00000440913.1	438	1	-1484	-34	-1484	34	mono-exon	FALSE	NA	NA	NA	NA	NA	2	NA	NA	NA	NA	NA	NA	C	coding	186	561	741	1301	73423440	73422880	NA	80	9380	FALSE
PB.4712.2	chr10	+	3158	full-splice_match	DUSP8P5	ENST00000422884.1	1815	1	-1272	-71	-1272	71	mono-exon	FALSE	NA	NA	NA	NA	NA	2	NA	NA	NA	NA	NA	NA	C	coding	218	657	1502	2158	73732053	73732709	NA	45	-32	FALSE
PB.4989.1	chr10	-	3172	genic	NUDT9P1	novel	745	1	NA	NA	-9899	2056	multi-exon	FALSE	canonical	1	74	junction_1	0	2	NA	NA	FALSE	NA	NA	NA	A	coding	120	363	732	1094	91152989	91152627	FALSE	30	712	FALSE
PB.5054.48	chr10	+	5178	full-splice_match	RPL7AP52	ENST00000458096.1	790	1	-4871	483	-4871	-483	mono-exon	FALSE	NA	NA	NA	NA	NA	2	NA	NA	NA	NA	NA	NA	C	non_coding	NA	NA	NA	NA	NA	NA	NA	70	NA	FALSE
PB.5054.49	chr10	+	3691	full-splice_match	RPL7AP52	ENST00000458096.1	790	1	-3386	485	-3386	-485	mono-exon	FALSE	NA	NA	NA	NA	NA	2	NA	NA	NA	NA	NA	NA	C	non_coding	NA	NA	NA	NA	NA	NA	NA	70	NA	FALSE
PB.5245.1	chr10	-	1684	full-splice_match	RPL23AP58	ENST00000440453.1	469	1	-866	-349	-866	349	mono-exon	FALSE	NA	NA	NA	NA	NA	2	NA	NA	NA	NA	NA	NA	A	non_coding	NA	NA	NA	NA	NA	NA	NA	90	NA	FALSE
PB.5780.1	chr11	-	2812	genic	AC084337.1	novel	NA	NA	NA	NA	169	1789	mono-exon	FALSE	NA	NA	NA	NA	NA	2	NA	NA	NA	NA	NA	NA	A	non_coding	NA	NA	NA	NA	NA	NA	NA	60	-7853	FALSE
PB.5928.1	chr11	-	962	full-splice_match	MORF4L1P3	ENST00000525966.1	950	1	661	-673	661	673	mono-exon	FALSE	NA	NA	NA	NA	NA	2	NA	NA	NA	NA	NA	NA	A	non_coding	NA	NA	NA	NA	NA	NA	NA	90	NA	FALSE
PB.6104.1	chr11	+	1968	genic	AC087783.2	novel	562	1	NA	NA	-17255	532	multi-exon	FALSE	canonical	1	2030	junction_1	0	2	NA	NA	FALSE	NA	NA	NA	B	non_coding	NA	NA	NA	NA	NA	NA	NA	75	NA	FALSE
PB.6317.1	chr11	-	959	full-splice_match	FABP5P7	ENST00000524732.2	405	1	-338	-216	-338	216	mono-exon	FALSE	NA	NA	NA	NA	NA	2	NA	NA	NA	NA	NA	NA	A	coding	135	408	341	748	59781720	59781313	NA	95	NA	FALSE
PB.6355.1	chr11	+	2291	novel_not_in_catalog	RPLP0P2	novel	3525	5	NA	NA	-27	64	intron_retention	FALSE	canonical	1	570	junction_1	3125.51	2	NA	NA	TRUE	NA	NA	NA	C	coding	318	957	1267	2223	61636680	61637636	FALSE	85	-30	FALSE
PB.6355.2	chr11	+	2430	incomplete-splice_match	RPLP0P2	ENST00000496593.5	3525	5	2	1323	1	486	intron_retention	FALSE	canonical	1	1413	junction_1	3019.08	2	NA	NA	TRUE	NA	NA	NA	C	coding	318	957	984	1940	61636680	61637636	FALSE	95	-1	TRUE
PB.6355.4	chr11	+	2113	novel_not_in_catalog	RPLP0P2	novel	3525	5	NA	NA	2	64	intron_retention	FALSE	canonical	1	240	junction_2	3611.93	2	NA	NA	TRUE	NA	NA	NA	C	coding	318	957	1089	2045	61636680	61637636	FALSE	85	0	TRUE
PB.6355.5	chr11	+	2035	full-splice_match	RPLP0P2	ENST00000478959.1	573	4	2	-1464	2	65	multi-exon	FALSE	canonical	1	1413	junction_1	3364.69	2	NA	NA	TRUE	NA	NA	NA	C	coding	318	957	1010	1966	61636680	61637636	FALSE	85	0	TRUE
PB.6355.7	chr11	+	1959	novel_not_in_catalog	RPLP0P2	novel	3525	5	NA	NA	2	66	intron_retention	FALSE	canonical	1	152	junction_3	1906.15	2	NA	NA	TRUE	NA	NA	NA	C	coding	318	957	933	1889	61636680	61637636	FALSE	90	0	TRUE
PB.7794.1	chr12	-	3835	novel_not_in_catalog	AC007207.1	novel	498	2	NA	NA	-18	4090	at_least_one_novel_splicesite	FALSE	canonical	1	978	junction_3	526.1	2	NA	NA	TRUE	NA	NA	NA	B	non_coding	NA	NA	NA	NA	NA	NA	NA	90	68	FALSE
PB.7821.1	chr12	-	663	full-splice_match	ATP5MFP5	ENST00000537967.1	258	1	-263	-142	-263	142	mono-exon	FALSE	NA	NA	NA	NA	NA	2	NA	NA	NA	NA	NA	NA	A	non_coding	NA	NA	NA	NA	NA	NA	NA	80	-250	FALSE
PB.7938.4	chr12	+	3064	full-splice_match	KRT17P8	ENST00000540749.1	863	1	-109	-2092	-109	2092	mono-exon	FALSE	NA	NA	NA	NA	NA	2	NA	NA	NA	NA	NA	NA	C	non_coding	NA	NA	NA	NA	NA	NA	NA	15	0	TRUE
PB.8023.2	chr12	+	1582	full-splice_match	RPL13AP20	ENST00000459725.1	609	1	-946	-27	-946	27	mono-exon	FALSE	NA	NA	NA	NA	NA	2	NA	NA	NA	NA	NA	NA	C	coding	203	612	947	1558	12875499	12876110	NA	95	-924	FALSE
PB.8025.5	chr12	+	4338	full-splice_match	HTR7P1	ENST00000624664.1	4411	1	27	46	27	-46	mono-exon	FALSE	NA	NA	NA	NA	NA	2	NA	NA	NA	NA	NA	NA	C	coding	125	378	1420	1797	13001866	13002243	NA	80	17	TRUE
PB.8385.7	chr12	-	3810	novel_not_in_catalog	PLEKHA8P1	novel	277	3	NA	NA	17	-40	intron_retention	FALSE	canonical	1	1035	junction_2	18227.5	2	NA	NA	TRUE	NA	NA	NA	C	coding	391	1176	2549	3724	45174365	45173190	FALSE	90	34	TRUE
PB.8426.1	chr12	-	1112	novel_not_in_catalog	AC119044.1	novel	339	2	NA	NA	-46748	176	at_least_one_novel_splicesite	FALSE	canonical	1	183	junction_3	2134.87	2	NA	NA	TRUE	NA	NA	NA	A	non_coding	NA	NA	NA	NA	NA	NA	NA	85	-13	FALSE
PB.8440.1	chr12	+	706	full-splice_match	AC004801.1	ENST00000549557.1	360	1	-52	-294	-52	294	mono-exon	FALSE	NA	NA	NA	NA	NA	2	NA	NA	NA	NA	NA	NA	A	coding	119	360	53	412	48085062	48085421	NA	100	NA	FALSE
PB.8797.1	chr12	+	4128	full-splice_match	AC079905.1	ENST00000549280.1	475	1	-1939	-1714	-1939	1714	mono-exon	FALSE	NA	NA	NA	NA	NA	2	NA	NA	NA	NA	NA	NA	A	coding	160	483	1932	2414	59812094	59812576	NA	80	NA	FALSE
PB.8818.2	chr12	+	2952	full-splice_match	PABPC1P4	ENST00000539977.1	1875	1	-89	-988	-89	988	mono-exon	FALSE	NA	NA	NA	NA	NA	2	NA	NA	NA	NA	NA	NA	C	coding	140	423	1547	1969	63823478	63823900	NA	25	9	TRUE
PB.8847.1	chr12	-	1472	novel_not_in_catalog	RPSAP52	novel	1144	2	NA	NA	-2	-1	at_least_one_novel_splicesite	FALSE	canonical	1	412	junction_2	1617.93	2	NA	NA	TRUE	NA	NA	NA	C	coding	197	594	751	1344	65758742	65758149	FALSE	35	-26	FALSE
PB.8965.1	chr12	+	2653	full-splice_match	VENTXP3	ENST00000546480.1	773	1	531	-2411	531	2411	mono-exon	FALSE	NA	NA	NA	NA	NA	2	NA	NA	NA	NA	NA	NA	A	non_coding	NA	NA	NA	NA	NA	NA	NA	40	NA	FALSE
PB.8988.1	chr12	+	1590	full-splice_match	YWHAQP7	ENST00000603536.1	658	1	-1412	480	-1412	-480	mono-exon	FALSE	NA	NA	NA	NA	NA	2	NA	NA	NA	NA	NA	NA	A	non_coding	NA	NA	NA	NA	NA	NA	NA	80	NA	FALSE
PB.9117.1	chr12	-	1423	genic	AC023161.2	novel	780	1	NA	NA	-2293	-716	multi-exon	FALSE	non_canonical	0	0	junction_1	0	2	NA	NA	FALSE	NA	NA	NA	A	non_coding	NA	NA	NA	NA	NA	NA	NA	65	NA	FALSE
PB.9162.1	chr12	-	4311	genic	SLC9A7P1	novel	3311	1	NA	NA	9	3246	multi-exon	FALSE	non_canonical	0	0	junction_1	0	2	NA	NA	FALSE	NA	NA	NA	A	coding	294	885	1018	1902	98456119	98455235	TRUE	55	44	FALSE
PB.9674.1	chr12	-	446	full-splice_match	AC087894.1	ENST00000538359.1	518	1	94	-22	94	22	mono-exon	FALSE	NA	NA	NA	NA	NA	2	NA	NA	NA	NA	NA	NA	A	non_coding	NA	NA	NA	NA	NA	NA	NA	80	NA	FALSE
PB.9734.1	chr12	+	704	full-splice_match	AC127070.3	ENST00000536775.1	385	1	-198	-121	-198	121	mono-exon	FALSE	NA	NA	NA	NA	NA	2	NA	NA	NA	NA	NA	NA	A	non_coding	NA	NA	NA	NA	NA	NA	NA	100	-180	FALSE
PB.10010.1	chr13	-	1561	full-splice_match	CYCSP34	ENST00000458172.1	304	1	-644	-613	-644	613	mono-exon	FALSE	NA	NA	NA	NA	NA	2	NA	NA	NA	NA	NA	NA	A	non_coding	NA	NA	NA	NA	NA	NA	NA	90	NA	FALSE
PB.10404.1	chr13	+	391	novel_in_catalog	DDX6P2	novel	1455	2	NA	NA	599	-780	mono-exon	FALSE	NA	NA	NA	NA	NA	2	NA	NA	NA	NA	NA	NA	A	non_coding	NA	NA	NA	NA	NA	NA	NA	80	NA	FALSE
PB.9803.2	chr13	+	3632	full-splice_match	NUS1P2	ENST00000417358.1	873	1	-35	-2724	-35	2724	mono-exon	FALSE	NA	NA	NA	NA	NA	2	NA	NA	NA	NA	NA	NA	C	coding	109	330	334	663	22915949	22916278	NA	50	-196	FALSE
PB.9803.3	chr13	+	2735	full-splice_match	NUS1P2	ENST00000417358.1	873	1	-14	-1848	-14	1848	mono-exon	FALSE	NA	NA	NA	NA	NA	2	NA	NA	NA	NA	NA	NA	C	coding	109	330	313	642	22915949	22916278	NA	20	-175	FALSE
PB.10746.1	chr14	+	1289	full-splice_match	GRAMD4P3	ENST00000621665.1	1669	1	1119	-739	1119	739	mono-exon	FALSE	NA	NA	NA	NA	NA	2	NA	NA	NA	NA	NA	NA	A	coding	46	141	425	565	19373365	19373505	NA	30	NA	FALSE
PB.11056.1	chr14	-	1495	full-splice_match	AL157791.1	ENST00000553667.1	1699	1	-1018	1222	-1018	-1222	mono-exon	FALSE	NA	NA	NA	NA	NA	2	NA	NA	NA	NA	NA	NA	A	coding	74	225	79	303	39388042	39387818	NA	90	NA	FALSE
PB.11152.1	chr14	+	795	novel_in_catalog	AL365475.1	novel	1949	3	NA	NA	366	-1311	mono-exon_by_intron_retention	FALSE	NA	NA	NA	NA	NA	2	NA	NA	NA	NA	NA	NA	B	non_coding	NA	NA	NA	NA	NA	NA	NA	95	NA	FALSE
PB.12095.5	chr15	-	1797	incomplete-splice_match	CSNK1A1P1	ENST00000430593.3	2147	4	-47	17676	-47	861	3prime_fragment	FALSE	canonical	1	3071	junction_1	0	2	NA	NA	TRUE	NA	NA	NA	C	non_coding	NA	NA	NA	NA	NA	NA	NA	30	6	TRUE
PB.12493.1	chr15	+	1699	full-splice_match	AC066616.1	ENST00000486795.2	413	1	-1241	-45	-1241	45	mono-exon	FALSE	NA	NA	NA	NA	NA	2	NA	NA	NA	NA	NA	NA	A	non_coding	NA	NA	NA	NA	NA	NA	NA	85	NA	FALSE
PB.12759.1	chr15	-	1922	full-splice_match	AC064799.1	ENST00000498103.1	555	1	-833	-534	-833	534	mono-exon	FALSE	NA	NA	NA	NA	NA	2	NA	NA	NA	NA	NA	NA	A	coding	184	555	834	1388	71341712	71341158	NA	100	NA	FALSE
PB.12827.1	chr15	+	1141	incomplete-splice_match	PPIAP46	ENST00000564109.1	915	4	3668	-308	-20	170	5prime_fragment	FALSE	canonical	1	2716	junction_2	1382.5	2	NA	NA	TRUE	NA	NA	NA	B	non_coding	NA	NA	NA	NA	NA	NA	NA	75	3636	FALSE
PB.12827.2	chr15	+	3549	incomplete-splice_match	PPIAP46	ENST00000564109.1	915	4	3668	-2716	-20	-1	5prime_fragment	FALSE	canonical	1	2716	junction_2	1382.5	2	NA	NA	TRUE	NA	NA	NA	B	non_coding	NA	NA	NA	NA	NA	NA	NA	10	3636	FALSE
PB.13556.1	chr16	+	1857	genic	HNRNPCP4	novel	900	1	NA	NA	-3831	559	multi-exon	FALSE	canonical	0	0	junction_2	25.5	2	NA	NA	FALSE	NA	NA	NA	A	coding	179	540	685	1224	11242939	11243478	FALSE	35	0	TRUE
PB.13678.27	chr16	-	1585	genic	SLC7A5P2	novel	536	1	NA	NA	-90	1919	multi-exon	FALSE	non_canonical	0	0	junction_1	0	2	NA	NA	FALSE	NA	NA	NA	C	coding	221	666	91	756	21520365	21519700	TRUE	100	-1	TRUE
PB.13678.30	chr16	-	1111	genic	SLC7A5P2	novel	536	1	NA	NA	237	1919	multi-exon	FALSE	non_canonical	0	0	junction_1	0	2	NA	NA	FALSE	NA	NA	NA	C	coding	102	309	121	429	21520008	21519700	TRUE	100	326	FALSE
PB.14332.1	chr16	-	1635	full-splice_match	ATP5F1AP3	ENST00000573189.2	1507	1	7	-135	7	135	mono-exon	FALSE	NA	NA	NA	NA	NA	2	NA	NA	NA	NA	NA	NA	A	coding	146	441	405	845	72006132	72005692	NA	80	7405	FALSE
PB.14606.1	chr16	-	1851	genic	COX6CP16	novel	216	1	NA	NA	-10051	139	multi-exon	FALSE	non_canonical	0	0	junction_1	0	2	NA	NA	FALSE	NA	NA	NA	A	non_coding	NA	NA	NA	NA	NA	NA	NA	35	4872	FALSE
PB.14798.1	chr17	-	668	full-splice_match	SAMD11P1	ENST00000571429.2	661	1	316	-323	316	323	mono-exon	FALSE	NA	NA	NA	NA	NA	2	NA	NA	NA	NA	NA	NA	A	non_coding	NA	NA	NA	NA	NA	NA	NA	75	NA	FALSE
PB.14812.1	chr17	+	1511	full-splice_match	AC132942.1	ENST00000486753.1	483	1	-1169	141	-1169	-141	mono-exon	FALSE	NA	NA	NA	NA	NA	2	NA	NA	NA	NA	NA	NA	A	coding	131	396	22	417	3664072	3664467	NA	70	-5211	FALSE
PB.14979.1	chr17	+	2748	genic	AC104581.1	novel	NA	NA	NA	NA	-1362	631	mono-exon	FALSE	NA	NA	NA	NA	NA	2	NA	NA	NA	NA	NA	NA	A	non_coding	NA	NA	NA	NA	NA	NA	NA	85	NA	FALSE
PB.15247.1	chr17	-	1446	genic	AC069366.1	novel	838	1	NA	NA	-3802	290	multi-exon	FALSE	canonical	1	186	junction_1	78.5	2	NA	NA	FALSE	NA	NA	NA	B	non_coding	NA	NA	NA	NA	NA	NA	NA	75	1440	FALSE
PB.15387.1	chr17	+	3519	novel_not_in_catalog	AC090616.2	novel	431	3	NA	NA	-101	2916	at_least_one_novel_splicesite	FALSE	canonical	1	542	junction_2	4728	2	NA	NA	TRUE	NA	NA	NA	A	non_coding	NA	NA	NA	NA	NA	NA	NA	85	NA	FALSE
PB.16060.1	chr17	+	557	full-splice_match	ATP5MFP4	ENST00000538774.1	267	1	-153	-137	-153	137	mono-exon	FALSE	NA	NA	NA	NA	NA	2	NA	NA	NA	NA	NA	NA	A	non_coding	NA	NA	NA	NA	NA	NA	NA	95	NA	FALSE
PB.16708.1	chr18	+	1568	full-splice_match	KIAA0895LP1	ENST00000581724.1	1908	1	-250	590	-250	-590	mono-exon	FALSE	NA	NA	NA	NA	NA	2	NA	NA	NA	NA	NA	NA	A	coding	99	300	1	300	10726382	10726681	NA	85	NA	FALSE
PB.16718.1	chr18	-	3523	full-splice_match	AP005264.2	ENST00000586747.1	732	1	-1223	-1568	-1223	1568	mono-exon	FALSE	NA	NA	NA	NA	NA	2	NA	NA	NA	NA	NA	NA	A	coding	144	435	2571	3005	12191587	12191153	NA	90	NA	FALSE
PB.16858.2	chr18	+	2835	full-splice_match	LRRC37A7P	ENST00000583900.1	2759	1	208	-284	178	284	mono-exon	FALSE	NA	NA	NA	NA	NA	2	NA	NA	NA	NA	NA	NA	C	non_coding	NA	NA	NA	NA	NA	NA	NA	10	-20	FALSE
PB.17015.2	chr18	+	2160	full-splice_match	SMUG1P1	ENST00000590640.1	811	1	164	-1513	164	1513	mono-exon	FALSE	NA	NA	NA	NA	NA	2	NA	NA	NA	NA	NA	NA	C	non_coding	NA	NA	NA	NA	NA	NA	NA	80	0	TRUE
PB.17701.2	chr19	-	1774	genic	HNRNPA1P10	novel	962	1	NA	NA	-27908	334	multi-exon	FALSE	canonical	1	577	junction_1	0	2	NA	NA	FALSE	NA	NA	NA	B	coding	321	966	479	1444	11667030	11666065	FALSE	85	11	FALSE
PB.17858.5	chr19	-	3136	full-splice_match	AC005336.1	ENST00000585431.2	1243	1	387	-2280	387	2280	mono-exon	FALSE	NA	NA	NA	NA	NA	2	NA	NA	NA	NA	NA	NA	C	non_coding	NA	NA	NA	NA	NA	NA	NA	25	1229	FALSE
PB.18013.1	chr19	-	2228	genic	BNIP3P10	novel	577	1	NA	NA	-1242	1032	multi-exon	FALSE	non_canonical	0	0	junction_1	0	2	NA	NA	FALSE	NA	NA	NA	A	non_coding	NA	NA	NA	NA	NA	NA	NA	85	NA	FALSE
PB.18072.2	chr19	-	1070	novel_not_in_catalog	IPO5P1	novel	752	3	NA	NA	0	-3	intron_retention	FALSE	non_canonical	0	0	junction_1	16310	2	NA	NA	TRUE	NA	NA	NA	C	non_coding	NA	NA	NA	NA	NA	NA	NA	30	-1	TRUE
PB.18094.1	chr19	-	1856	genic	MAN1A2P1	novel	NA	NA	NA	NA	-1201	-1405	mono-exon	FALSE	NA	NA	NA	NA	NA	2	NA	NA	NA	NA	NA	NA	A	coding	141	426	1054	1479	28793019	28792594	NA	60	NA	FALSE
PB.18882.1	chr19	-	4881	full-splice_match	ZNF702P	ENST00000270443.8	2990	4	-69	-1822	-62	1822	multi-exon	FALSE	canonical	1	30945	junction_3	7156.43	2	NA	NA	TRUE	NA	NA	NA	C	coding	129	390	929	1318	52970381	52969992	FALSE	60	-26	TRUE
PB.18893.51	chr19	+	1885	genic	TPM3P6	novel	742	1	NA	NA	-34000	273	multi-exon	FALSE	non_canonical	0	0	junction_1	0	2	NA	NA	FALSE	NA	NA	NA	C	non_coding	NA	NA	NA	NA	NA	NA	NA	90	NA	FALSE
PB.19029.77	chr19	+	369	full-splice_match	AC010326.4	ENST00000604665.1	891	1	-328	850	-328	-850	mono-exon	FALSE	NA	NA	NA	NA	NA	2	NA	NA	NA	NA	NA	NA	C	non_coding	NA	NA	NA	NA	NA	NA	NA	20	5766	FALSE
PB.19029.79	chr19	+	649	full-splice_match	AC010326.4	ENST00000604665.1	891	1	761	-519	676	460	mono-exon	FALSE	NA	NA	NA	NA	NA	2	NA	NA	NA	NA	NA	NA	C	non_coding	NA	NA	NA	NA	NA	NA	NA	100	6855	FALSE
PB.19369.1	chr2	+	954	full-splice_match	PTGES3P2	ENST00000407942.1	482	1	-160	-312	-160	312	mono-exon	FALSE	NA	NA	NA	NA	NA	2	NA	NA	NA	NA	NA	NA	C	non_coding	NA	NA	NA	NA	NA	NA	NA	25	62	FALSE
PB.19872.1	chr2	-	680	full-splice_match	AC092155.2	ENST00000454675.1	477	1	-160	-43	-160	43	mono-exon	FALSE	NA	NA	NA	NA	NA	2	NA	NA	NA	NA	NA	NA	A	non_coding	NA	NA	NA	NA	NA	NA	NA	85	NA	FALSE
PB.19929.1	chr2	-	1978	novel_not_in_catalog	AC007318.2	novel	2124	4	NA	NA	5	-6	at_least_one_novel_splicesite	FALSE	canonical	1	144	junction_1	0	2	NA	NA	TRUE	NA	NA	NA	B	non_coding	NA	NA	NA	NA	NA	NA	NA	25	-3	TRUE
PB.20163.1	chr2	+	2721	full-splice_match	AC064872.1	ENST00000604823.1	1072	1	195	-1844	195	1844	mono-exon	FALSE	NA	NA	NA	NA	NA	2	NA	NA	NA	NA	NA	NA	A	non_coding	NA	NA	NA	NA	NA	NA	NA	85	NA	FALSE
PB.20164.3	chr2	-	4256	genic	CYCSP6	novel	302	1	NA	NA	-128945	3345	multi-exon	FALSE	canonical	1	1870	junction_1	6404.5	2	NA	NA	FALSE	NA	NA	NA	B	non_coding	NA	NA	NA	NA	NA	NA	NA	50	-1	TRUE
PB.20474.1	chr2	+	1603	full-splice_match	SMIM12P1	ENST00000603004.1	274	1	-467	-862	-467	862	mono-exon	FALSE	NA	NA	NA	NA	NA	2	NA	NA	NA	NA	NA	NA	A	non_coding	NA	NA	NA	NA	NA	NA	NA	90	NA	FALSE
PB.20513.1	chr2	+	1160	novel_not_in_catalog	EEF1E1P1	novel	430	2	NA	NA	-3671	102	intron_retention	FALSE	canonical	1	4030	junction_1	0	2	NA	NA	FALSE	NA	NA	NA	A	non_coding	NA	NA	NA	NA	NA	NA	NA	30	9	TRUE
PB.21965.2	chr2	+	1660	full-splice_match	AC068134.3	ENST00000513620.1	788	1	-65	-807	-65	807	mono-exon	FALSE	NA	NA	NA	NA	NA	2	NA	NA	NA	NA	NA	NA	C	non_coding	NA	NA	NA	NA	NA	NA	NA	85	NA	FALSE
PB.22007.1	chr2	-	2724	full-splice_match	MSL3P1	ENST00000438684.1	2032	2	75	-767	75	767	multi-exon	FALSE	canonical	1	49314	junction_1	0	2	NA	NA	TRUE	NA	NA	NA	C	coding	356	1071	199	1269	233867195	233866125	FALSE	40	16	TRUE
PB.23376.1	chr21	-	4753	genic	RPL23P2	novel	421	1	NA	NA	-4743	136	multi-exon	FALSE	canonical	1	25375	junction_1	0	2	NA	NA	FALSE	NA	NA	NA	B	non_coding	NA	NA	NA	NA	NA	NA	NA	5	-22	TRUE
PB.23376.2	chr21	-	778	genic	RPL23P2	novel	421	1	NA	NA	-4747	133	multi-exon	FALSE	canonical	0	0	junction_2	11857.5	2	NA	NA	FALSE	NA	NA	NA	B	non_coding	NA	NA	NA	NA	NA	NA	NA	5	-26	TRUE
PB.23701.1	chr21	-	2687	novel_not_in_catalog	SSR4P1	novel	967	2	NA	NA	-309	-22	intron_retention	TRUE	non_canonical	0	0	junction_1	0	2	NA	NA	FALSE	NA	NA	NA	C	coding	136	411	1981	2391	45072461	45072051	FALSE	40	-12	TRUE
PB.23800.1	chr22	-	2837	full-splice_match	AC000095.1	ENST00000603208.1	874	1	-1233	-730	-1233	730	mono-exon	FALSE	NA	NA	NA	NA	NA	2	NA	NA	NA	NA	NA	NA	C	coding	197	594	1568	2161	19018582	19017989	NA	5	NA	FALSE
PB.23800.2	chr22	-	910	full-splice_match	AC000095.1	ENST00000603208.1	874	1	694	-730	694	730	mono-exon	FALSE	NA	NA	NA	NA	NA	2	NA	NA	NA	NA	NA	NA	C	coding	57	174	149	322	19018074	19017901	NA	5	NA	FALSE
PB.23933.4	chr22	-	1007	genic	AL022324.2	novel	780	1	NA	NA	-3091	-552	multi-exon	FALSE	canonical	0	0	junction_1	0	2	NA	NA	FALSE	NA	NA	NA	A	non_coding	NA	NA	NA	NA	NA	NA	NA	50	NA	FALSE
PB.25116.1	chr3	+	1011	full-splice_match	NRBF2P2	ENST00000413087.1	861	1	-92	-58	-92	58	mono-exon	FALSE	NA	NA	NA	NA	NA	2	NA	NA	NA	NA	NA	NA	A	coding	86	261	93	353	46023296	46023556	NA	90	5162	FALSE
PB.25719.1	chr3	-	810	novel_not_in_catalog	RPL23AP49	novel	1138	3	NA	NA	11149	48	at_least_one_novel_splicesite	FALSE	canonical	1	3460	junction_2	1349	2	NA	NA	TRUE	NA	NA	NA	B	non_coding	NA	NA	NA	NA	NA	NA	NA	50	NA	FALSE
PB.25833.1	chr3	-	1346	full-splice_match	AC073861.1	ENST00000496294.1	459	1	110	-997	110	997	mono-exon	FALSE	NA	NA	NA	NA	NA	2	NA	NA	NA	NA	NA	NA	A	coding	82	249	101	349	101576737	101576489	NA	75	149	FALSE
PB.25838.1	chr3	+	3059	genic	PDCL3P4	novel	720	1	NA	NA	-4711	224	multi-exon	FALSE	canonical	1	120	junction_1	0	2	NA	NA	FALSE	NA	NA	NA	A	coding	111	336	1806	2141	101709566	101712497	FALSE	85	NA	FALSE
PB.26355.1	chr3	-	1797	full-splice_match	RAD51AP1P1	ENST00000484195.1	1001	1	-66	-730	-66	730	mono-exon	FALSE	NA	NA	NA	NA	NA	2	NA	NA	NA	NA	NA	NA	A	coding	214	645	67	711	136900076	136899432	NA	20	NA	FALSE
PB.26595.1	chr3	+	2148	novel_not_in_catalog	KRT8P12	novel	998	3	NA	NA	233	225	at_least_one_novel_splicesite	FALSE	canonical	1	1212	junction_1	1008.5	2	NA	NA	TRUE	NA	NA	NA	C	coding	117	354	711	1064	160568036	160568389	FALSE	85	537	FALSE
PB.27350.1	chr4	-	2389	full-splice_match	RPS21P4	ENST00000487122.1	248	1	-2088	-53	-2088	53	mono-exon	FALSE	NA	NA	NA	NA	NA	2	NA	NA	NA	NA	NA	NA	A	coding	112	339	1809	2147	16256835	16256497	NA	95	7215	FALSE
PB.27569.1	chr4	-	2437	novel_not_in_catalog	AC098591.1	novel	1613	3	NA	NA	-287	4712	at_least_one_novel_splicesite	FALSE	non_canonical	0	0	junction_1	211.539	2	NA	NA	TRUE	NA	NA	NA	B	coding	252	759	339	1097	40044035	40043277	TRUE	85	474	FALSE
PB.27569.2	chr4	-	1458	novel_not_in_catalog	AC098591.1	novel	1613	3	NA	NA	-288	0	at_least_one_novel_splicesite	FALSE	canonical	1	325	junction_2	93.5	2	NA	NA	TRUE	NA	NA	NA	B	coding	252	759	340	1098	40044035	40043277	FALSE	100	473	FALSE
PB.27699.1	chr4	-	1287	full-splice_match	RPL21P44	ENST00000491826.2	472	1	271	-1086	271	1086	mono-exon	FALSE	NA	NA	NA	NA	NA	2	NA	NA	NA	NA	NA	NA	C	non_coding	NA	NA	NA	NA	NA	NA	NA	100	NA	FALSE
PB.27699.2	chr4	-	662	full-splice_match	RPL21P44	ENST00000491826.2	472	1	-333	143	-333	-143	mono-exon	FALSE	NA	NA	NA	NA	NA	2	NA	NA	NA	NA	NA	NA	C	non_coding	NA	NA	NA	NA	NA	NA	NA	70	NA	FALSE
PB.27923.1	chr4	-	1395	full-splice_match	RPL7P17	ENST00000470927.2	724	1	-233	-438	-233	438	mono-exon	FALSE	NA	NA	NA	NA	NA	2	NA	NA	NA	NA	NA	NA	A	non_coding	NA	NA	NA	NA	NA	NA	NA	95	-7051	FALSE
PB.28399.1	chr4	-	1494	full-splice_match	AC099340.1	ENST00000475247.2	599	1	-212	-683	-212	683	mono-exon	FALSE	NA	NA	NA	NA	NA	2	NA	NA	NA	NA	NA	NA	A	coding	192	579	242	820	128069583	128069005	NA	70	NA	FALSE
PB.28437.1	chr4	+	784	full-splice_match	AC104619.4	ENST00000510773.1	249	1	-431	-104	-431	104	mono-exon	FALSE	NA	NA	NA	NA	NA	2	NA	NA	NA	NA	NA	NA	A	non_coding	NA	NA	NA	NA	NA	NA	NA	80	NA	FALSE
PB.28975.1	chr5	+	2074	genic	HMGB3P3	novel	NA	NA	NA	NA	-1144	162	mono-exon	FALSE	NA	NA	NA	NA	NA	2	NA	NA	NA	NA	NA	NA	A	non_coding	NA	NA	NA	NA	NA	NA	NA	100	NA	FALSE
PB.29117.1	chr5	-	1124	full-splice_match	AC233724.8	ENST00000511694.1	407	1	355	-1072	355	1072	mono-exon	FALSE	NA	NA	NA	NA	NA	2	NA	NA	NA	NA	NA	NA	A	non_coding	NA	NA	NA	NA	NA	NA	NA	90	NA	FALSE
PB.29166.1	chr5	+	3335	genic	SUCLG2P4	novel	NA	NA	NA	NA	59	1796	mono-exon	FALSE	NA	NA	NA	NA	NA	2	NA	NA	NA	NA	NA	NA	A	non_coding	NA	NA	NA	NA	NA	NA	NA	75	NA	FALSE
PB.29453.1	chr5	+	1388	genic	RPL17P22	novel	553	1	NA	NA	-868	25	multi-exon	FALSE	non_canonical	0	0	junction_1	0	2	NA	NA	FALSE	NA	NA	NA	A	non_coding	NA	NA	NA	NA	NA	NA	NA	85	NA	FALSE
PB.29454.1	chr5	+	3857	full-splice_match	C1GALT1P2	ENST00000510813.1	1104	1	-2071	-682	-2071	682	mono-exon	FALSE	NA	NA	NA	NA	NA	2	NA	NA	NA	NA	NA	NA	A	coding	131	396	2369	2764	56192827	56193222	NA	95	NA	FALSE
PB.29830.1	chr5	+	3485	full-splice_match	AC026444.1	ENST00000502592.1	496	1	-3326	337	-3326	-337	mono-exon	FALSE	NA	NA	NA	NA	NA	2	NA	NA	NA	NA	NA	NA	A	coding	110	333	2346	2678	86401484	86401816	NA	100	NA	FALSE
PB.30076.2	chr5	-	939	full-splice_match	AC008417.1	ENST00000510014.1	565	1	-196	-178	-196	178	mono-exon	FALSE	NA	NA	NA	NA	NA	2	NA	NA	NA	NA	NA	NA	C	coding	159	480	199	678	109840690	109840211	NA	85	NA	FALSE
PB.30366.1	chr5	-	1070	full-splice_match	AC010301.1	ENST00000473936.1	355	1	120	-835	120	835	mono-exon	FALSE	NA	NA	NA	NA	NA	2	NA	NA	NA	NA	NA	NA	A	non_coding	NA	NA	NA	NA	NA	NA	NA	100	NA	FALSE
PB.30579.1	chr5	+	829	genic	AC091959.2	novel	NA	NA	NA	NA	145	347	mono-exon	FALSE	NA	NA	NA	NA	NA	2	NA	NA	NA	NA	NA	NA	A	coding	106	321	74	394	146137973	146138293	NA	90	NA	FALSE
PB.30982.3	chr5	+	908	full-splice_match	AC136632.1	ENST00000477964.1	591	1	-245	-72	-245	72	mono-exon	FALSE	NA	NA	NA	NA	NA	2	NA	NA	NA	NA	NA	NA	A	coding	196	591	246	836	178055604	178056194	NA	70	-221	FALSE
PB.31005.1	chr5	-	2580	genic	AC136628.3	novel	290	1	NA	NA	-3271	183	multi-exon	FALSE	non_canonical	0	0	junction_1	0	2	NA	NA	FALSE	NA	NA	NA	A	coding	156	471	1880	2350	179527741	179527271	FALSE	25	-60	FALSE
PB.31028.1	chr5	-	1997	full-splice_match	AC104115.1	ENST00000484005.1	623	1	-1293	-81	-1293	81	mono-exon	FALSE	NA	NA	NA	NA	NA	2	NA	NA	NA	NA	NA	NA	A	non_coding	NA	NA	NA	NA	NA	NA	NA	85	7466	FALSE
PB.31099.2	chr6	-	3495	genic	HTATSF1P2	novel	631	1	NA	NA	-134	3340	multi-exon	FALSE	non_canonical	0	0	junction_1	0	2	NA	NA	FALSE	NA	NA	NA	C	coding	234	705	284	988	3023623	3022309	FALSE	80	-17	TRUE
PB.31099.7	chr6	-	3001	full-splice_match	HTATSF1P2	ENST00000604204.1	631	1	-188	-2182	-188	2182	mono-exon	FALSE	NA	NA	NA	NA	NA	2	NA	NA	NA	NA	NA	NA	C	coding	162	489	338	826	3023623	3023135	NA	55	-71	TRUE
PB.31245.1	chr6	-	4864	genic	AMD1P4	novel	1345	1	NA	NA	-5627	3152	multi-exon	FALSE	canonical	1	49	junction_1	0	2	NA	NA	FALSE	NA	NA	NA	B	coding	100	303	82	384	11868516	11868214	TRUE	5	-1	TRUE
PB.31245.3	chr6	-	4928	genic	AMD1P4	novel	1345	1	NA	NA	-5630	3151	multi-exon	FALSE	canonical	1	499	junction_1	101.5	2	NA	NA	FALSE	NA	NA	NA	B	coding	100	303	85	387	11868516	11868214	TRUE	5	-4	TRUE
PB.31839.1	chr6	+	667	full-splice_match	AL109918.3	ENST00000603072.1	338	1	282	-611	282	611	mono-exon	FALSE	NA	NA	NA	NA	NA	2	NA	NA	NA	NA	NA	NA	A	non_coding	NA	NA	NA	NA	NA	NA	NA	85	290	FALSE
PB.31924.32	chr6	-	1806	full-splice_match	RPL7AP34	ENST00000416120.1	801	1	179	-1184	179	1184	mono-exon	FALSE	NA	NA	NA	NA	NA	2	NA	NA	NA	NA	NA	NA	A	coding	90	273	350	622	63548980	63548708	NA	100	NA	FALSE
PB.32325.2	chr6	+	2738	genic	CNN2P9	novel	909	1	NA	NA	-43631	6921	multi-exon	FALSE	non_canonical	0	0	junction_2	1854.5	2	NA	NA	FALSE	NA	NA	NA	A	coding	227	684	419	1102	110858239	110858922	TRUE	60	-13	TRUE
PB.32770.28	chr6	+	1859	full-splice_match	RPS18P9	ENST00000482817.1	460	1	-1360	-39	37	39	mono-exon	FALSE	NA	NA	NA	NA	NA	2	NA	NA	NA	NA	NA	NA	A	non_coding	NA	NA	NA	NA	NA	NA	NA	100	-1317	FALSE
PB.33809.1	chr7	+	1799	full-splice_match	YWHAEP1	ENST00000453697.1	763	1	-69	-967	-69	967	mono-exon	FALSE	NA	NA	NA	NA	NA	2	NA	NA	NA	NA	NA	NA	A	coding	153	462	201	662	64433961	64434422	NA	15	16	TRUE
PB.33857.30	chr7	-	1364	full-splice_match	AC006001.4	ENST00000622243.1	395	1	-738	-231	-738	231	mono-exon	FALSE	NA	NA	NA	NA	NA	2	NA	NA	NA	NA	NA	NA	A	non_coding	NA	NA	NA	NA	NA	NA	NA	40	NA	FALSE
PB.33857.41	chr7	-	2390	full-splice_match	AC006001.1	ENST00000325130.2	474	1	-605	-1311	-605	1311	mono-exon	FALSE	NA	NA	NA	NA	NA	2	NA	NA	NA	NA	NA	NA	A	coding	177	534	672	1205	66557296	66556763	NA	100	NA	FALSE
PB.34499.1	chr7	+	1005	full-splice_match	RPL7P32	ENST00000457119.1	744	1	-197	-64	-197	64	mono-exon	FALSE	NA	NA	NA	NA	NA	2	NA	NA	NA	NA	NA	NA	A	coding	247	744	198	941	108510233	108510976	NA	95	-176	FALSE
PB.34703.4	chr7	+	1464	full-splice_match	AC018638.5	ENST00000450885.2	754	1	-319	-391	-319	391	mono-exon	FALSE	NA	NA	NA	NA	NA	2	NA	NA	NA	NA	NA	NA	C	non_coding	NA	NA	NA	NA	NA	NA	NA	15	-7475	FALSE
PB.34703.5	chr7	+	1914	full-splice_match	AC018638.5	ENST00000450885.2	754	1	-252	-908	-252	908	mono-exon	FALSE	NA	NA	NA	NA	NA	2	NA	NA	NA	NA	NA	NA	C	coding	69	210	255	464	128653971	128654180	NA	60	-7408	FALSE
PB.34717.1	chr7	+	1988	full-splice_match	TPI1P2	ENST00000635637.1	2017	1	3	26	3	-26	mono-exon	FALSE	NA	NA	NA	NA	NA	2	NA	NA	NA	NA	NA	NA	A	coding	107	324	794	1117	129056019	129056342	NA	80	NA	FALSE
PB.35065.1	chr7	+	1155	full-splice_match	ETF1P2	ENST00000478788.1	1586	1	-804	1235	-804	-1235	mono-exon	FALSE	NA	NA	NA	NA	NA	2	NA	NA	NA	NA	NA	NA	A	non_coding	NA	NA	NA	NA	NA	NA	NA	95	NA	FALSE
PB.35078.1	chr7	+	2239	full-splice_match	YBX1P4	ENST00000392794.3	808	1	-967	-464	-967	464	mono-exon	FALSE	NA	NA	NA	NA	NA	2	NA	NA	NA	NA	NA	NA	A	non_coding	NA	NA	NA	NA	NA	NA	NA	95	NA	FALSE
PB.35176.10	chr8	-	827	full-splice_match	RPL23AP53	ENST00000606975.1	736	3	-82	-9	-62	9	multi-exon	FALSE	canonical	1	7041	junction_1	7478.5	2	NA	NA	TRUE	NA	NA	NA	C	coding	114	345	189	533	219394	213471	FALSE	45	NA	FALSE
PB.35176.4	chr8	-	5883	novel_not_in_catalog	RPL23AP53	novel	736	3	NA	NA	-35	4866	at_least_one_novel_splicesite	FALSE	canonical	1	1593	junction_2	8625.33	2	NA	NA	TRUE	NA	NA	NA	C	coding	191	576	157	732	230889	213471	FALSE	25	NA	FALSE
PB.35176.8	chr8	-	2231	full-splice_match	RPL23AP53	ENST00000606975.1	736	3	-58	-1437	-38	1437	multi-exon	FALSE	canonical	1	7041	junction_1	7478.5	2	NA	NA	TRUE	NA	NA	NA	C	coding	114	345	165	509	219394	213471	FALSE	30	NA	FALSE
PB.35176.9	chr8	-	1077	full-splice_match	RPL23AP53	ENST00000606975.1	736	3	-95	-246	-75	246	multi-exon	FALSE	canonical	1	7041	junction_1	7478.5	2	NA	NA	TRUE	NA	NA	NA	C	coding	114	345	202	546	219394	213471	FALSE	25	NA	FALSE
PB.35489.1	chr8	-	2309	genic	SDAD1P1	novel	NA	NA	NA	NA	-31	-1284	mono-exon	FALSE	NA	NA	NA	NA	NA	2	NA	NA	NA	NA	NA	NA	B	non_coding	NA	NA	NA	NA	NA	NA	NA	65	-7	TRUE
PB.35621.1	chr8	-	1475	full-splice_match	AC138356.2	ENST00000521192.2	667	1	-32	-776	-32	776	mono-exon	FALSE	NA	NA	NA	NA	NA	2	NA	NA	NA	NA	NA	NA	A	coding	222	669	33	701	37748004	37747336	NA	40	-3	TRUE
PB.35695.1	chr8	+	936	full-splice_match	AC093367.1	ENST00000517332.1	420	1	107	-623	107	623	mono-exon	FALSE	NA	NA	NA	NA	NA	2	NA	NA	NA	NA	NA	NA	A	non_coding	NA	NA	NA	NA	NA	NA	NA	100	NA	FALSE
PB.35730.1	chr8	+	1141	genic	RPL29P19	novel	460	1	NA	NA	-3873	133	multi-exon	FALSE	canonical	1	1262	junction_1	0	2	NA	NA	FALSE	NA	NA	NA	A	coding	108	327	716	1042	48384757	48385083	FALSE	75	0	TRUE
PB.36786.1	chr9	-	630	genic	HNRNPA1P41	novel	NA	NA	NA	NA	-111	-714	mono-exon	FALSE	NA	NA	NA	NA	NA	2	NA	NA	NA	NA	NA	NA	A	non_coding	NA	NA	NA	NA	NA	NA	NA	100	-9538	FALSE
PB.37326.1	chr9	+	1699	genic	RPSAP9	novel	888	1	NA	NA	-4834	66	multi-exon	FALSE	canonical	1	2756	junction_2	414	2	NA	NA	FALSE	NA	NA	NA	A	coding	175	528	746	1273	76398699	76399226	FALSE	70	-202	FALSE
PB.37495.1	chr9	-	1863	full-splice_match	EEF1DP2	ENST00000433698.2	843	1	295	-1315	295	1315	mono-exon	FALSE	NA	NA	NA	NA	NA	2	NA	NA	NA	NA	NA	NA	C	coding	96	291	99	389	92837275	92836985	NA	85	-76	FALSE
PB.37659.40	chr9	-	8291	novel_not_in_catalog	FYTTD1P1	novel	921	2	NA	NA	-8403	-798	at_least_one_novel_splicesite	FALSE	canonical	0	0	junction_1	0	2	NA	NA	FALSE	NA	NA	NA	A	non_coding	NA	NA	NA	NA	NA	NA	NA	75	-2	TRUE
PB.38028.1	chr9	+	1232	full-splice_match	HNRNPA1P15	ENST00000444886.1	960	1	63	-335	63	335	mono-exon	FALSE	NA	NA	NA	NA	NA	2	NA	NA	NA	NA	NA	NA	A	coding	188	567	153	719	125595884	125596450	NA	90	NA	FALSE
PB.38713.1	chrX	-	2676	genic	GAPDHP65	novel	1006	1	NA	NA	-6450	196	multi-exon	FALSE	canonical	1	10	junction_2	6.5	2	NA	NA	FALSE	NA	NA	NA	A	coding	146	441	1863	2303	46440326	46439886	FALSE	85	-6383	FALSE
PB.39053.1	chrX	-	2037	full-splice_match	TTC3P1	ENST00000399586.2	6081	1	286	3758	286	-3758	mono-exon	FALSE	NA	NA	NA	NA	NA	2	NA	NA	NA	NA	NA	NA	A	coding	645	1935	102	2036	75746524	75744590	NA	85	526	FALSE
PB.39086.1	chrX	+	712	full-splice_match	UBE2DNL	ENST00000602536.1	740	1	27	1	27	-1	mono-exon	FALSE	NA	NA	NA	NA	NA	2	NA	NA	NA	NA	NA	NA	A	coding	75	228	363	590	84934540	84934767	NA	20	0	TRUE
PB.39466.1	chrX	-	1694	genic	E2F6P4	novel	514	1	NA	NA	-8717	2217	multi-exon	FALSE	non_canonical	0	0	junction_1	0	2	NA	NA	FALSE	NA	NA	NA	A	coding	253	762	492	1253	136098348	136096059	FALSE	55	-8491	FALSE
