# Supplementary material for: Long-read cDNA sequencing identifies functional pseudogenes in the human transcriptome
Source: Genome Biol. 2021 May 10;22:146. doi: 10.1186/s13059-021-02369-0 (PMC8108447; doi:10.1186/s13059-021-02369-0)
Supplement: Supplementary file 3 — Additional file 3: Table S2. Characterisation of independent antisense pseudogene transcripts identified by long-read sequencing. [file 13059_2021_2369_MOESM3_ESM.xlsx]

## Sheet: antisense_pseudogenes
isoform	chrom	strand	length	structural_category	associated_gene	associated_transcript	ref_length	ref_exons	diff_to_TSS	diff_to_TTS	diff_to_gene_TSS	diff_to_gene_TTS	subcategory	RTS_stage	all_canonical	min_sample_cov	min_cov	min_cov_pos	sd_cov	FL	n_indels	n_indels_junc	bite	iso_exp	gene_exp	ratio_exp	FSM_class	potentially_coding	ORF_length	CDS_length	CDS_start	CDS_end	CDS_genomic_start	CDS_genomic_end	predicted_NMD	perc_A_downstream_TTS	dist_to_cage_peak	within_cage_peak
PB.4380.1	chr10	-	4413	antisense	novelGene_BEND3P1_AS	novel	NA	NA	NA	NA	NA	NA	mono-exon	FALSE	NA	NA	NA	NA	NA	26	NA	NA	NA	NA	NA	NA	A	coding	163	492	232	723	50660021	50659530	NA	25	NA	FALSE
PB.6420.81	chr11	-	3089	antisense	novelGene_CCND2P1_AS_novelGene_SLC22A10_AS	novel	NA	NA	NA	NA	NA	NA	mono-exon	FALSE	NA	NA	NA	NA	NA	25	NA	NA	NA	NA	NA	NA	A	non_coding	NA	NA	NA	NA	NA	NA	NA	70	-170	FALSE
PB.33748.1	chr7	-	3076	antisense	novelGene_AC069282.1_AS	novel	NA	NA	NA	NA	NA	NA	mono-exon	FALSE	NA	NA	NA	NA	NA	17	NA	NA	NA	NA	NA	NA	A	coding	101	306	131	436	47958286	47957981	NA	25	7578	FALSE
PB.7939.93	chr12	-	2728	antisense	novelGene_KRT17P8_AS	novel	NA	NA	NA	NA	NA	NA	mono-exon	FALSE	NA	NA	NA	NA	NA	13	NA	NA	NA	NA	NA	NA	B	coding	19	60	437	496	9128044	9127985	NA	80	NA	FALSE
PB.36033.4	chr8	-	854	antisense	novelGene_RPSAP47_AS	novel	NA	NA	NA	NA	NA	NA	mono-exon	FALSE	NA	NA	NA	NA	NA	12	NA	NA	NA	NA	NA	NA	B	non_coding	NA	NA	NA	NA	NA	NA	NA	35	NA	FALSE
PB.7939.94	chr12	-	2620	antisense	novelGene_KRT17P8_AS	novel	NA	NA	NA	NA	NA	NA	mono-exon	FALSE	NA	NA	NA	NA	NA	10	NA	NA	NA	NA	NA	NA	B	coding	19	60	622	681	9128044	9127985	NA	50	NA	FALSE
PB.36033.3	chr8	-	1170	antisense	novelGene_RPSAP47_AS	novel	NA	NA	NA	NA	NA	NA	mono-exon	FALSE	NA	NA	NA	NA	NA	10	NA	NA	NA	NA	NA	NA	B	non_coding	NA	NA	NA	NA	NA	NA	NA	75	NA	FALSE
PB.8902.2	chr12	+	1180	antisense	novelGene_AC025423.3_AS	novel	NA	NA	NA	NA	NA	NA	mono-exon	FALSE	NA	NA	NA	NA	NA	9	NA	NA	NA	NA	NA	NA	B	non_coding	NA	NA	NA	NA	NA	NA	NA	20	-10	TRUE
PB.424.39	chr1	-	2070	antisense	novelGene_AL035413.2_AS	novel	NA	NA	NA	NA	NA	NA	mono-exon	FALSE	NA	NA	NA	NA	NA	8	NA	NA	NA	NA	NA	NA	B	non_coding	NA	NA	NA	NA	NA	NA	NA	85	NA	FALSE
PB.8902.1	chr12	+	2110	antisense	novelGene_AC025423.3_AS	novel	NA	NA	NA	NA	NA	NA	mono-exon	FALSE	NA	NA	NA	NA	NA	8	NA	NA	NA	NA	NA	NA	B	non_coding	NA	NA	NA	NA	NA	NA	NA	70	-10	TRUE
PB.21400.15	chr2	-	4282	antisense	novelGene_HMGB1P27_AS	novel	NA	NA	NA	NA	NA	NA	mono-exon	FALSE	NA	NA	NA	NA	NA	7	NA	NA	NA	NA	NA	NA	B	non_coding	NA	NA	NA	NA	NA	NA	NA	80	NA	FALSE
PB.2051.1	chr1	+	798	antisense	novelGene_VDAC2P3_AS	novel	NA	NA	NA	NA	NA	NA	multi-exon	FALSE	canonical	1	858	junction_1	0	6	NA	NA	FALSE	NA	NA	NA	A	coding	47	144	186	329	117640751	117640894	FALSE	25	9972	FALSE
PB.36033.2	chr8	-	651	antisense	novelGene_RPSAP47_AS	novel	NA	NA	NA	NA	NA	NA	multi-exon	FALSE	canonical	1	33	junction_1	0	6	NA	NA	FALSE	NA	NA	NA	B	non_coding	NA	NA	NA	NA	NA	NA	NA	35	NA	FALSE
PB.2030.2	chr1	+	1347	antisense	novelGene_NAP1L4P1_AS	novel	NA	NA	NA	NA	NA	NA	multi-exon	FALSE	canonical	0	0	junction_1	1126.5	5	NA	NA	FALSE	NA	NA	NA	B	non_coding	NA	NA	NA	NA	NA	NA	NA	15	1	TRUE
PB.7939.95	chr12	-	2269	antisense	novelGene_KRT17P8_AS	novel	NA	NA	NA	NA	NA	NA	mono-exon	FALSE	NA	NA	NA	NA	NA	5	NA	NA	NA	NA	NA	NA	B	coding	19	60	532	591	9128044	9127985	NA	45	NA	FALSE
PB.23270.3	chr21	-	587	antisense	novelGene_RN7SL163P_AS	novel	NA	NA	NA	NA	NA	NA	multi-exon	FALSE	canonical	1	5569	junction_1	0	5	NA	NA	FALSE	NA	NA	NA	B	non_coding	NA	NA	NA	NA	NA	NA	NA	30	-47	FALSE
PB.29924.1	chr5	+	602	antisense	novelGene_AC008592.3_AS	novel	NA	NA	NA	NA	NA	NA	mono-exon	FALSE	NA	NA	NA	NA	NA	5	NA	NA	NA	NA	NA	NA	A	coding	137	414	82	495	95834884	95835297	NA	35	-9656	FALSE
PB.2081.23	chr1	+	2042	antisense	novelGene_GAPDHP32_AS	novel	NA	NA	NA	NA	NA	NA	mono-exon	FALSE	NA	NA	NA	NA	NA	4	NA	NA	NA	NA	NA	NA	A	coding	104	315	392	706	119534582	119534896	NA	60	NA	FALSE
PB.424.38	chr1	-	1084	antisense	novelGene_AL035413.2_AS	novel	NA	NA	NA	NA	NA	NA	mono-exon	FALSE	NA	NA	NA	NA	NA	4	NA	NA	NA	NA	NA	NA	B	non_coding	NA	NA	NA	NA	NA	NA	NA	100	NA	FALSE
PB.21400.16	chr2	-	771	antisense	novelGene_HMGB1P27_AS	novel	NA	NA	NA	NA	NA	NA	multi-exon	FALSE	canonical	1	70	junction_1	0	4	NA	NA	FALSE	NA	NA	NA	B	non_coding	NA	NA	NA	NA	NA	NA	NA	80	NA	FALSE
PB.21866.8	chr2	-	3297	antisense	novelGene_AC012512.1_AS	novel	NA	NA	NA	NA	NA	NA	multi-exon	FALSE	canonical	1	7876	junction_1	3636	4	NA	NA	FALSE	NA	NA	NA	B	coding	107	324	127	450	223723934	223705231	FALSE	80	-1	TRUE
PB.4507.2	chr10	+	2032	antisense	novelGene_MRPL35P2_AS	novel	NA	NA	NA	NA	NA	NA	multi-exon	FALSE	canonical	1	3659	junction_1	0	3	NA	NA	FALSE	NA	NA	NA	B	coding	163	492	1	492	63630643	63631134	TRUE	45	NA	FALSE
PB.7939.90	chr12	-	3090	antisense	novelGene_KRT17P8_AS	novel	NA	NA	NA	NA	NA	NA	multi-exon	FALSE	canonical	1	240	junction_1	0	3	NA	NA	FALSE	NA	NA	NA	B	coding	19	60	427	486	9128044	9127985	TRUE	70	NA	FALSE
PB.11545.1	chr14	+	511	antisense	novelGene_RPS2P2_AS	novel	NA	NA	NA	NA	NA	NA	multi-exon	FALSE	canonical	1	718	junction_1	0	3	NA	NA	FALSE	NA	NA	NA	A	non_coding	NA	NA	NA	NA	NA	NA	NA	80	NA	FALSE
PB.15555.1	chr17	-	554	antisense	novelGene_PTP4A2P1_AS	novel	NA	NA	NA	NA	NA	NA	mono-exon	FALSE	NA	NA	NA	NA	NA	3	NA	NA	NA	NA	NA	NA	A	non_coding	NA	NA	NA	NA	NA	NA	NA	55	NA	FALSE
PB.16983.1	chr18	+	1720	antisense	novelGene_AC090241.1_AS_novelGene_PIAS2_AS	novel	NA	NA	NA	NA	NA	NA	mono-exon	FALSE	NA	NA	NA	NA	NA	3	NA	NA	NA	NA	NA	NA	A	non_coding	NA	NA	NA	NA	NA	NA	NA	100	NA	FALSE
PB.19833.1	chr2	+	1904	antisense	novelGene_AC010733.1_AS	novel	NA	NA	NA	NA	NA	NA	mono-exon	FALSE	NA	NA	NA	NA	NA	3	NA	NA	NA	NA	NA	NA	A	non_coding	NA	NA	NA	NA	NA	NA	NA	65	3241	FALSE
PB.20087.1	chr2	-	587	antisense	novelGene_FNBP1P1_AS	novel	NA	NA	NA	NA	NA	NA	mono-exon	FALSE	NA	NA	NA	NA	NA	3	NA	NA	NA	NA	NA	NA	A	non_coding	NA	NA	NA	NA	NA	NA	NA	100	NA	FALSE
PB.21866.9	chr2	-	1310	antisense	novelGene_AC012512.1_AS	novel	NA	NA	NA	NA	NA	NA	multi-exon	FALSE	canonical	1	478	junction_1	6727.34	3	NA	NA	FALSE	NA	NA	NA	B	coding	112	339	98	436	223723964	223713313	TRUE	25	-2	FALSE
PB.29339.1	chr5	-	7473	antisense	novelGene_PRELID3BP7_AS	novel	NA	NA	NA	NA	NA	NA	multi-exon	TRUE	non_canonical	0	0	junction_1	30131.6	3	NA	NA	FALSE	NA	NA	NA	A	non_coding	NA	NA	NA	NA	NA	NA	NA	100	1840	FALSE
PB.34135.1	chr7	-	3470	antisense	novelGene_HMGN2P11_AS	novel	NA	NA	NA	NA	NA	NA	mono-exon	FALSE	NA	NA	NA	NA	NA	3	NA	NA	NA	NA	NA	NA	A	coding	116	351	87	437	84878138	84877788	NA	100	2378	FALSE
PB.39254.1	chrX	+	2494	antisense	novelGene_AL034399.1_AS	novel	NA	NA	NA	NA	NA	NA	multi-exon	FALSE	canonical	1	4154	junction_1	938.5	3	NA	NA	FALSE	NA	NA	NA	A	non_coding	NA	NA	NA	NA	NA	NA	NA	100	17	TRUE
PB.1157.1	chr1	-	2498	antisense	novelGene_PLA2G12AP1_AS	novel	NA	NA	NA	NA	NA	NA	mono-exon	FALSE	NA	NA	NA	NA	NA	2	NA	NA	NA	NA	NA	NA	A	coding	150	453	1846	2298	52368960	52368508	NA	40	-4629	FALSE
PB.1296.1	chr1	+	1058	antisense	novelGene_AL035411.1_AS	novel	NA	NA	NA	NA	NA	NA	mono-exon	FALSE	NA	NA	NA	NA	NA	2	NA	NA	NA	NA	NA	NA	A	coding	182	549	495	1043	58631150	58631698	NA	30	6237	FALSE
PB.1529.1	chr1	+	2826	antisense	novelGene_RNFT1P2_AS	novel	NA	NA	NA	NA	NA	NA	mono-exon	FALSE	NA	NA	NA	NA	NA	2	NA	NA	NA	NA	NA	NA	A	non_coding	NA	NA	NA	NA	NA	NA	NA	80	NA	FALSE
PB.1663.1	chr1	-	2827	antisense	novelGene_AL445991.1_AS	novel	NA	NA	NA	NA	NA	NA	mono-exon	FALSE	NA	NA	NA	NA	NA	2	NA	NA	NA	NA	NA	NA	A	coding	106	321	334	654	88923530	88923210	NA	20	8015	FALSE
PB.2096.10	chr1	+	5066	antisense	novelGene_PFN1P2_AS	novel	NA	NA	NA	NA	NA	NA	mono-exon	FALSE	NA	NA	NA	NA	NA	2	NA	NA	NA	NA	NA	NA	A	coding	106	321	3092	3412	120433704	120434024	NA	85	NA	FALSE
PB.2115.1	chr1	-	2572	antisense	novelGene_PFN1P3_AS	novel	NA	NA	NA	NA	NA	NA	mono-exon	FALSE	NA	NA	NA	NA	NA	2	NA	NA	NA	NA	NA	NA	A	coding	106	321	567	887	145408121	145407801	NA	90	NA	FALSE
PB.3171.1	chr1	+	4576	antisense	novelGene_HSPE1P6_AS	novel	NA	NA	NA	NA	NA	NA	multi-exon	FALSE	canonical	1	31	junction_1	56.8116	2	NA	NA	FALSE	NA	NA	NA	A	non_coding	NA	NA	NA	NA	NA	NA	NA	90	9168	FALSE
PB.3983.1	chr10	+	2830	antisense	novelGene_AL355355.1_AS	novel	NA	NA	NA	NA	NA	NA	mono-exon	FALSE	NA	NA	NA	NA	NA	2	NA	NA	NA	NA	NA	NA	A	coding	103	312	567	878	13141193	13141504	NA	100	NA	FALSE
PB.4364.1	chr10	-	604	antisense	novelGene_RPL21P89_AS	novel	NA	NA	NA	NA	NA	NA	mono-exon	FALSE	NA	NA	NA	NA	NA	2	NA	NA	NA	NA	NA	NA	A	non_coding	NA	NA	NA	NA	NA	NA	NA	80	NA	FALSE
PB.5975.1	chr11	-	1362	antisense	novelGene_AP006296.1_AS	novel	NA	NA	NA	NA	NA	NA	multi-exon	FALSE	canonical	1	162	junction_1	0	2	NA	NA	FALSE	NA	NA	NA	A	non_coding	NA	NA	NA	NA	NA	NA	NA	30	NA	FALSE
PB.7081.1	chr11	+	4500	antisense	novelGene_AP000811.1_AS	novel	NA	NA	NA	NA	NA	NA	mono-exon	FALSE	NA	NA	NA	NA	NA	2	NA	NA	NA	NA	NA	NA	A	non_coding	NA	NA	NA	NA	NA	NA	NA	15	NA	FALSE
PB.7135.1	chr11	-	1805	antisense	novelGene_AP002383.3_AS	novel	NA	NA	NA	NA	NA	NA	multi-exon	FALSE	non_canonical	0	0	junction_2	366.4	2	NA	NA	FALSE	NA	NA	NA	B	coding	126	381	296	676	95026980	95014492	FALSE	45	1	TRUE
PB.7135.2	chr11	-	2413	antisense	novelGene_AP002383.3_AS	novel	NA	NA	NA	NA	NA	NA	mono-exon	FALSE	NA	NA	NA	NA	NA	2	NA	NA	NA	NA	NA	NA	B	coding	115	348	191	538	95037627	95037280	NA	75	20	FALSE
PB.7939.89	chr12	-	3393	antisense	novelGene_KRT17P8_AS	novel	NA	NA	NA	NA	NA	NA	multi-exon	FALSE	canonical	1	240	junction_1	0	2	NA	NA	FALSE	NA	NA	NA	B	coding	19	60	446	505	9128044	9127985	TRUE	20	NA	FALSE
PB.7939.92	chr12	-	2990	antisense	novelGene_KRT17P8_AS	novel	NA	NA	NA	NA	NA	NA	mono-exon	FALSE	NA	NA	NA	NA	NA	2	NA	NA	NA	NA	NA	NA	B	coding	19	60	427	486	9128044	9127985	NA	20	NA	FALSE
PB.9824.1	chr13	+	2954	antisense	novelGene_ANKRD20A10P_AS	novel	NA	NA	NA	NA	NA	NA	multi-exon	FALSE	canonical	1	1392	junction_1	147.5	2	NA	NA	FALSE	NA	NA	NA	A	non_coding	NA	NA	NA	NA	NA	NA	NA	85	-150	FALSE
PB.10909.2	chr14	-	5627	antisense	novelGene_BNIP3P1_AS	novel	NA	NA	NA	NA	NA	NA	multi-exon	FALSE	canonical	1	49	junction_1	0	2	NA	NA	FALSE	NA	NA	NA	A	coding	109	330	619	948	28264709	28264380	FALSE	45	NA	FALSE
PB.13551.1	chr16	-	1284	antisense	novelGene_CLEC16A_AS_novelGene_RPL7P46_AS	novel	NA	NA	NA	NA	NA	NA	mono-exon	FALSE	NA	NA	NA	NA	NA	2	NA	NA	NA	NA	NA	NA	A	non_coding	NA	NA	NA	NA	NA	NA	NA	90	NA	FALSE
PB.14783.1	chr17	+	1311	antisense	novelGene_MCUR1P1_AS	novel	NA	NA	NA	NA	NA	NA	multi-exon	FALSE	canonical	1	321	junction_1	19.5	2	NA	NA	FALSE	NA	NA	NA	A	non_coding	NA	NA	NA	NA	NA	NA	NA	90	NA	FALSE
PB.15567.1	chr17	-	1174	antisense	novelGene_HMGB3P27_AS	novel	NA	NA	NA	NA	NA	NA	multi-exon	FALSE	non_canonical	0	0	junction_1	0	2	NA	NA	FALSE	NA	NA	NA	A	non_coding	NA	NA	NA	NA	NA	NA	NA	75	7550	FALSE
PB.16030.1	chr17	+	1212	antisense	novelGene_AC046185.2_AS	novel	NA	NA	NA	NA	NA	NA	mono-exon	FALSE	NA	NA	NA	NA	NA	2	NA	NA	NA	NA	NA	NA	A	non_coding	NA	NA	NA	NA	NA	NA	NA	25	9854	FALSE
PB.17930.1	chr19	-	1119	antisense	novelGene_RPS18P13_AS	novel	NA	NA	NA	NA	NA	NA	multi-exon	FALSE	canonical	0	0	junction_4	233.723	2	NA	NA	FALSE	NA	NA	NA	A	coding	71	216	135	350	18051677	18013256	TRUE	90	NA	FALSE
PB.18007.3	chr19	-	2063	antisense	novelGene_AC011458.1_AS	novel	NA	NA	NA	NA	NA	NA	mono-exon	FALSE	NA	NA	NA	NA	NA	2	NA	NA	NA	NA	NA	NA	A	non_coding	NA	NA	NA	NA	NA	NA	NA	85	NA	FALSE
PB.20777.3	chr2	-	5036	antisense	novelGene_AC097523.1_AS	novel	NA	NA	NA	NA	NA	NA	mono-exon	FALSE	NA	NA	NA	NA	NA	2	NA	NA	NA	NA	NA	NA	B	non_coding	NA	NA	NA	NA	NA	NA	NA	95	NA	FALSE
PB.20777.4	chr2	-	471	antisense	novelGene_AC097523.1_AS	novel	NA	NA	NA	NA	NA	NA	mono-exon	FALSE	NA	NA	NA	NA	NA	2	NA	NA	NA	NA	NA	NA	B	non_coding	NA	NA	NA	NA	NA	NA	NA	95	NA	FALSE
PB.21519.1	chr2	-	2077	antisense	novelGene_CFLAR_AS	novel	NA	NA	NA	NA	NA	NA	mono-exon	FALSE	NA	NA	NA	NA	NA	2	NA	NA	NA	NA	NA	NA	B	non_coding	NA	NA	NA	NA	NA	NA	NA	100	NA	FALSE
PB.21866.7	chr2	-	2567	antisense	novelGene_AC012512.1_AS	novel	NA	NA	NA	NA	NA	NA	multi-exon	TRUE	canonical	0	0	junction_1	3938	2	NA	NA	FALSE	NA	NA	NA	B	non_coding	NA	NA	NA	NA	NA	NA	NA	35	3139	FALSE
PB.23270.2	chr21	-	4878	antisense	novelGene_RN7SL163P_AS	novel	NA	NA	NA	NA	NA	NA	multi-exon	FALSE	canonical	0	0	junction_1	0	2	NA	NA	FALSE	NA	NA	NA	B	coding	155	468	4062	4529	17498529	17498062	FALSE	75	-16	FALSE
PB.24727.1	chr3	-	1578	antisense	novelGene_RPS3AP53_AS	novel	NA	NA	NA	NA	NA	NA	multi-exon	FALSE	non_canonical	0	0	junction_1	0	2	NA	NA	FALSE	NA	NA	NA	A	non_coding	NA	NA	NA	NA	NA	NA	NA	85	NA	FALSE
PB.27709.25	chr4	-	1989	antisense	novelGene_AC110792.1_AS	novel	NA	NA	NA	NA	NA	NA	multi-exon	TRUE	non_canonical	0	0	junction_1	0	2	NA	NA	FALSE	NA	NA	NA	A	non_coding	NA	NA	NA	NA	NA	NA	NA	80	NA	FALSE
PB.28380.1	chr4	-	1693	antisense	novelGene_RBM48P1_AS	novel	NA	NA	NA	NA	NA	NA	multi-exon	FALSE	canonical	1	167	junction_2	2416.2	2	NA	NA	FALSE	NA	NA	NA	B	non_coding	NA	NA	NA	NA	NA	NA	NA	100	-6	TRUE
PB.28380.2	chr4	-	1625	antisense	novelGene_RBM48P1_AS	novel	NA	NA	NA	NA	NA	NA	multi-exon	FALSE	canonical	1	73	junction_1	2471.85	2	NA	NA	FALSE	NA	NA	NA	B	non_coding	NA	NA	NA	NA	NA	NA	NA	100	1	TRUE
PB.28768.1	chr4	+	2139	antisense	novelGene_RPL5P11_AS	novel	NA	NA	NA	NA	NA	NA	mono-exon	FALSE	NA	NA	NA	NA	NA	2	NA	NA	NA	NA	NA	NA	A	non_coding	NA	NA	NA	NA	NA	NA	NA	85	NA	FALSE
PB.28915.1	chr4	-	1260	antisense	novelGene_AC108073.1_AS	novel	NA	NA	NA	NA	NA	NA	mono-exon	FALSE	NA	NA	NA	NA	NA	2	NA	NA	NA	NA	NA	NA	A	non_coding	NA	NA	NA	NA	NA	NA	NA	85	-609	FALSE
PB.31454.2	chr6	+	3711	antisense	novelGene_AL021918.1_AS	novel	NA	NA	NA	NA	NA	NA	multi-exon	FALSE	non_canonical	0	0	junction_3	697.546	2	NA	NA	FALSE	NA	NA	NA	A	non_coding	NA	NA	NA	NA	NA	NA	NA	30	732	FALSE
PB.32120.1	chr6	+	919	antisense	novelGene_RCN1P1_AS	novel	NA	NA	NA	NA	NA	NA	mono-exon	FALSE	NA	NA	NA	NA	NA	2	NA	NA	NA	NA	NA	NA	A	non_coding	NA	NA	NA	NA	NA	NA	NA	95	NA	FALSE
PB.32807.1	chr6	+	954	antisense	novelGene_HSPA8P15_AS_novelGene_RMND1_AS	novel	NA	NA	NA	NA	NA	NA	mono-exon	FALSE	NA	NA	NA	NA	NA	2	NA	NA	NA	NA	NA	NA	A	non_coding	NA	NA	NA	NA	NA	NA	NA	65	NA	FALSE
PB.32940.1	chr6	+	739	antisense	novelGene_AL645733.1_AS	novel	NA	NA	NA	NA	NA	NA	multi-exon	FALSE	canonical	0	0	junction_1	78	2	NA	NA	FALSE	NA	NA	NA	A	non_coding	NA	NA	NA	NA	NA	NA	NA	70	NA	FALSE
PB.33607.1	chr7	+	2302	antisense	novelGene_NECAP1P1_AS	novel	NA	NA	NA	NA	NA	NA	mono-exon	FALSE	NA	NA	NA	NA	NA	2	NA	NA	NA	NA	NA	NA	A	non_coding	NA	NA	NA	NA	NA	NA	NA	25	NA	FALSE
PB.34450.1	chr7	-	640	antisense	novelGene_AC073073.1_AS	novel	NA	NA	NA	NA	NA	NA	multi-exon	FALSE	canonical	1	7687	junction_1	1047	2	NA	NA	FALSE	NA	NA	NA	A	non_coding	NA	NA	NA	NA	NA	NA	NA	15	-16	TRUE
PB.36033.1	chr8	-	975	antisense	novelGene_RPSAP47_AS	novel	NA	NA	NA	NA	NA	NA	multi-exon	FALSE	canonical	0	0	junction_1	181.767	2	NA	NA	FALSE	NA	NA	NA	B	non_coding	NA	NA	NA	NA	NA	NA	NA	35	NA	FALSE
PB.36838.2	chr9	-	4632	antisense	novelGene_AKAP8P1_AS	novel	NA	NA	NA	NA	NA	NA	mono-exon	FALSE	NA	NA	NA	NA	NA	2	NA	NA	NA	NA	NA	NA	B	coding	102	309	1613	1921	11012927	11012619	NA	90	NA	FALSE
PB.37908.1	chr9	+	4265	antisense	novelGene_RPL35AP22_AS	novel	NA	NA	NA	NA	NA	NA	mono-exon	FALSE	NA	NA	NA	NA	NA	2	NA	NA	NA	NA	NA	NA	A	non_coding	NA	NA	NA	NA	NA	NA	NA	90	NA	FALSE
PB.37922.1	chr9	-	2946	antisense	novelGene_AHCYP2_AS	novel	NA	NA	NA	NA	NA	NA	multi-exon	FALSE	non_canonical	0	0	junction_1	124.219	2	NA	NA	FALSE	NA	NA	NA	A	coding	102	309	2106	2414	120719611	120719303	TRUE	30	NA	FALSE
PB.39075.1	chrX	+	3910	antisense	novelGene_AL009028.1_AS_novelGene_ITM2A_AS	novel	NA	NA	NA	NA	NA	NA	mono-exon	FALSE	NA	NA	NA	NA	NA	2	NA	NA	NA	NA	NA	NA	A	non_coding	NA	NA	NA	NA	NA	NA	NA	55	NA	FALSE
PB.39673.1	chrY	-	2087	antisense	novelGene_DPPA2P1_AS	novel	NA	NA	NA	NA	NA	NA	mono-exon	FALSE	NA	NA	NA	NA	NA	2	NA	NA	NA	NA	NA	NA	A	coding	103	312	3	314	13231566	13231255	NA	60	NA	FALSE
