# Supplementary material for: Long-read cDNA sequencing identifies functional pseudogenes in the human transcriptome
Source: Genome Biol. 2021 May 10;22:146. doi: 10.1186/s13059-021-02369-0 (PMC8108447; doi:10.1186/s13059-021-02369-0)
Supplement: Supplementary file 8 — Additional file 8: Table S6 Characterisation of independent sense pseudogene transcripts identified in HAP1 cells. [file 13059_2021_2369_MOESM8_ESM.xlsx]

## Sheet: hap1_independent_pseudogenes
isoform	chrom	strand	length	structural_category	associated_gene	associated_transcript	ref_length	ref_exons	diff_to_TSS	diff_to_TTS	diff_to_gene_TSS	diff_to_gene_TTS	subcategory	RTS_stage	all_canonical	min_sample_cov	min_cov	min_cov_pos	sd_cov	FL	n_indels	n_indels_junc	bite	iso_exp	gene_exp	ratio_exp	FSM_class	potentially_coding	ORF_length	CDS_length	CDS_start	CDS_end	CDS_genomic_start	CDS_genomic_end	predicted_NMD	perc_A_downstream_TTS	dist_to_cage_peak	within_cage_peak
PB.1092.1	chr1	-	2521	full-splice_match	ANKRD36BP1	ENST00000358576.4	1779	1	-760	18	-760	-18	mono-exon	FALSE	NA	NA	NA	NA	NA	206	NA	NA	NA	NA	NA	NA	A	coding	119	360	1059	1418	168247045	168246686	NA	90	-1599	FALSE
PB.1235.1	chr1	+	2263	novel_in_catalog	AC098934.2	novel	2321	3	NA	NA	-23	-1	combination_of_known_splicesites	FALSE	canonical	1	5646	junction_1	0	3	NA	NA	TRUE	NA	NA	NA	B	coding	118	357	1048	1404	202874025	202874381	FALSE	30	-43	FALSE
PB.1235.2	chr1	+	1438	novel_in_catalog	AC098934.2	novel	2321	3	NA	NA	4	116	combination_of_known_splicesites	FALSE	canonical	1	5646	junction_1	0	6	NA	NA	TRUE	NA	NA	NA	B	coding	118	357	1021	1377	202874025	202874381	FALSE	40	4	TRUE
PB.159.3	chr1	-	2667	full-splice_match	EIF1AXP1	ENST00000419267.1	435	1	-44	-2188	-44	2188	mono-exon	FALSE	NA	NA	NA	NA	NA	2	NA	NA	NA	NA	NA	NA	A	coding	144	435	45	479	16686055	16685621	NA	35	151	FALSE
PB.644.1	chr1	-	1694	full-splice_match	GEMIN8P4	ENST00000380526.2	729	1	-665	-300	-665	300	mono-exon	FALSE	NA	NA	NA	NA	NA	11	NA	NA	NA	NA	NA	NA	C	coding	106	321	1074	1394	89993913	89993593	NA	75	-4	TRUE
PB.644.2	chr1	-	1291	genic	GEMIN8P4	novel	729	1	NA	NA	-665	300	multi-exon	FALSE	canonical	1	1203	junction_1	0	3	NA	NA	FALSE	NA	NA	NA	C	coding	121	366	626	991	89993958	89993593	FALSE	75	-4	TRUE
PB.858.1	chr1	+	2993	full-splice_match	NUDT4P2	ENST00000578341.2	546	1	-210	-2237	-210	2237	mono-exon	FALSE	NA	NA	NA	NA	NA	2	NA	NA	NA	NA	NA	NA	A	coding	181	546	211	756	146298170	146298715	NA	25	NA	FALSE
PB.862.1	chr1	+	6344	full-splice_match	PDIA3P1	ENST00000440377.2	1571	2	-27	-4746	0	329	multi-exon	FALSE	canonical	1	75318	junction_1	0	3	NA	NA	TRUE	NA	NA	NA	C	coding	461	1386	4507	5892	147178114	147179499	FALSE	85	-35	TRUE
PB.942.1	chr1	+	1008	full-splice_match	AL831737.1	ENST00000441288.2	271	1	-28	-709	-28	709	mono-exon	FALSE	NA	NA	NA	NA	NA	2	NA	NA	NA	NA	NA	NA	A	non_coding	NA	NA	NA	NA	NA	NA	NA	100	NA	FALSE
PB.1779.2	chr10	+	3424	full-splice_match	DUSP8P5	ENST00000422884.1	1815	1	-1251	-358	-1251	358	mono-exon	FALSE	NA	NA	NA	NA	NA	7	NA	NA	NA	NA	NA	NA	A	coding	218	657	1481	2137	73732053	73732709	NA	70	-11	TRUE
PB.2014.1	chr10	-	561	full-splice_match	RPL21P16	ENST00000495531.1	483	1	-40	-38	-40	38	mono-exon	FALSE	NA	NA	NA	NA	NA	154	NA	NA	NA	NA	NA	NA	A	coding	160	483	41	523	120355183	120354701	NA	95	1	FALSE
PB.2212.1	chr11	+	2204	full-splice_match	AP006296.1	ENST00000537438.1	499	1	314	-2019	314	2019	mono-exon	FALSE	NA	NA	NA	NA	NA	3	NA	NA	NA	NA	NA	NA	A	non_coding	NA	NA	NA	NA	NA	NA	NA	20	NA	FALSE
PB.2246.1	chr11	-	916	genic	PIGCP1	novel	895	1	NA	NA	287	1811	multi-exon	FALSE	non_canonical	0	0	junction_1	0	2	NA	NA	FALSE	NA	NA	NA	A	coding	110	333	279	611	33075895	33075563	TRUE	100	NA	FALSE
PB.2855.1	chr12	-	1590	full-splice_match	RPS4XP14	ENST00000493072.1	781	1	-50	-759	-50	759	mono-exon	FALSE	NA	NA	NA	NA	NA	5	NA	NA	NA	NA	NA	NA	A	non_coding	NA	NA	NA	NA	NA	NA	NA	95	-28	FALSE
PB.2946.1	chr12	+	4355	full-splice_match	HTR7P1	ENST00000624664.1	4411	1	10	46	10	-46	mono-exon	FALSE	NA	NA	NA	NA	NA	2	NA	NA	NA	NA	NA	NA	A	coding	125	378	1437	1814	13001866	13002243	NA	80	0	TRUE
PB.3037.1	chr12	-	3389	full-splice_match	PLEKHA8P1	ENST00000550498.1	487	2	28	-2930	8	-40	multi-exon	FALSE	canonical	1	8899	junction_1	0	2	NA	NA	TRUE	NA	NA	NA	C	coding	391	1176	2128	3303	45174365	45173190	FALSE	90	25	TRUE
PB.3037.2	chr12	-	3583	full-splice_match	PLEKHA8P1	ENST00000545609.2	277	3	16	-3322	1	-41	multi-exon	FALSE	canonical	1	37490	junction_1	3570.5	2	NA	NA	TRUE	NA	NA	NA	C	coding	391	1176	2323	3498	45174365	45173190	FALSE	85	-2	TRUE
PB.3384.1	chr12	-	1820	full-splice_match	AC126177.7	ENST00000547904.1	679	1	177	-1318	177	1318	mono-exon	FALSE	NA	NA	NA	NA	NA	5	NA	NA	NA	NA	NA	NA	A	coding	146	441	1	441	107903771	107903331	NA	15	-33	TRUE
PB.3589.1	chr13	+	2545	genic	CNN2P12	novel	709	1	NA	NA	-6445	330	multi-exon	FALSE	canonical	0	0	junction_1	0	2	NA	NA	FALSE	NA	NA	NA	B	non_coding	NA	NA	NA	NA	NA	NA	NA	35	NA	FALSE
PB.3589.2	chr13	+	3124	genic	CNN2P12	novel	709	1	NA	NA	-5928	330	multi-exon	FALSE	canonical	1	171	junction_1	0	46	NA	NA	FALSE	NA	NA	NA	B	non_coding	NA	NA	NA	NA	NA	NA	NA	35	NA	FALSE
PB.3589.3	chr13	+	2846	genic	CNN2P12	novel	709	1	NA	NA	-5789	330	multi-exon	TRUE	canonical	0	0	junction_1	0	2	NA	NA	FALSE	NA	NA	NA	B	non_coding	NA	NA	NA	NA	NA	NA	NA	35	NA	FALSE
PB.3610.1	chr13	+	3781	full-splice_match	NUS1P2	ENST00000417358.1	873	1	-184	-2724	-184	2724	mono-exon	FALSE	NA	NA	NA	NA	NA	43	NA	NA	NA	NA	NA	NA	C	coding	109	330	483	812	22915949	22916278	NA	50	-345	FALSE
PB.3610.2	chr13	+	2459	full-splice_match	NUS1P2	ENST00000417358.1	873	1	-102	-1484	-102	1484	mono-exon	FALSE	NA	NA	NA	NA	NA	20	NA	NA	NA	NA	NA	NA	C	coding	109	330	401	730	22915949	22916278	NA	25	-263	FALSE
PB.3893.1	chr14	+	2107	novel_not_in_catalog	DUXAP9	novel	1188	7	NA	NA	-12	671	at_least_one_novel_splicesite	TRUE	canonical	0	0	junction_4	727.626	3	NA	NA	TRUE	NA	NA	NA	C	non_coding	NA	NA	NA	NA	NA	NA	NA	85	NA	FALSE
PB.3893.10	chr14	+	3391	novel_not_in_catalog	DUXAP9	novel	2397	8	NA	NA	1	-725	at_least_one_novel_splicesite	FALSE	canonical	1	188	junction_5	586.156	2	NA	NA	TRUE	NA	NA	NA	C	non_coding	NA	NA	NA	NA	NA	NA	NA	85	NA	FALSE
PB.3893.11	chr14	+	2986	novel_in_catalog	DUXAP9	novel	642	4	NA	NA	1	-645	combination_of_known_junctions	FALSE	canonical	1	116	junction_1	399	6	NA	NA	TRUE	NA	NA	NA	C	non_coding	NA	NA	NA	NA	NA	NA	NA	80	NA	FALSE
PB.3893.12	chr14	+	2109	novel_not_in_catalog	DUXAP9	novel	2397	8	NA	NA	3	579	at_least_one_novel_splicesite	FALSE	canonical	0	0	junction_5	633.114	3	NA	NA	TRUE	NA	NA	NA	C	non_coding	NA	NA	NA	NA	NA	NA	NA	30	NA	FALSE
PB.3893.13	chr14	+	3016	novel_in_catalog	DUXAP9	novel	2397	8	NA	NA	3	-725	combination_of_known_splicesites	FALSE	canonical	1	390	junction_2	232.098	3	NA	NA	TRUE	NA	NA	NA	C	non_coding	NA	NA	NA	NA	NA	NA	NA	85	NA	FALSE
PB.3893.14	chr14	+	1051	novel_not_in_catalog	DUXAP9	novel	1188	7	NA	NA	-4	52	at_least_one_novel_splicesite	FALSE	non_canonical	0	0	junction_3	205.284	2	NA	NA	TRUE	NA	NA	NA	C	non_coding	NA	NA	NA	NA	NA	NA	NA	40	NA	FALSE
PB.3893.15	chr14	+	2220	novel_not_in_catalog	DUXAP9	novel	2397	8	NA	NA	5	671	at_least_one_novel_splicesite	FALSE	canonical	0	0	junction_5	631.69	7	NA	NA	TRUE	NA	NA	NA	C	non_coding	NA	NA	NA	NA	NA	NA	NA	85	NA	FALSE
PB.3893.16	chr14	+	1849	novel_not_in_catalog	DUXAP9	novel	665	6	NA	NA	5	671	at_least_one_novel_splicesite	FALSE	canonical	0	0	junction_1	200.347	3	NA	NA	TRUE	NA	NA	NA	C	non_coding	NA	NA	NA	NA	NA	NA	NA	85	NA	FALSE
PB.3893.17	chr14	+	985	novel_not_in_catalog	DUXAP9	novel	1188	7	NA	NA	11	-2	at_least_one_novel_splicesite	FALSE	non_canonical	0	0	junction_2	198.79	3	NA	NA	TRUE	NA	NA	NA	C	non_coding	NA	NA	NA	NA	NA	NA	NA	30	NA	FALSE
PB.3893.18	chr14	+	4654	novel_not_in_catalog	DUXAP9	novel	2397	8	NA	NA	-9	-4178	at_least_one_novel_splicesite	FALSE	canonical	0	0	junction_5	813.839	2	NA	NA	TRUE	NA	NA	NA	C	non_coding	NA	NA	NA	NA	NA	NA	NA	75	NA	FALSE
PB.3893.19	chr14	+	3279	novel_in_catalog	DUXAP9	novel	2397	8	NA	NA	-9	-725	combination_of_known_splicesites	FALSE	canonical	1	86	junction_1	907.737	2	NA	NA	TRUE	NA	NA	NA	C	non_coding	NA	NA	NA	NA	NA	NA	NA	85	NA	FALSE
PB.3893.2	chr14	+	3285	novel_not_in_catalog	DUXAP9	novel	2397	8	NA	NA	-7	-725	at_least_one_novel_splicesite	FALSE	canonical	0	0	junction_4	184.145	2	NA	NA	TRUE	NA	NA	NA	C	non_coding	NA	NA	NA	NA	NA	NA	NA	85	NA	FALSE
PB.3893.20	chr14	+	2331	novel_in_catalog	DUXAP9	novel	642	4	NA	NA	-3	599	combination_of_known_junctions	FALSE	canonical	1	116	junction_1	399	2	NA	NA	TRUE	NA	NA	NA	C	non_coding	NA	NA	NA	NA	NA	NA	NA	75	NA	FALSE
PB.3893.21	chr14	+	1248	novel_not_in_catalog	DUXAP9	novel	1188	7	NA	NA	2	45	at_least_one_novel_splicesite	FALSE	canonical	0	0	junction_4	665.761	2	NA	NA	TRUE	NA	NA	NA	C	non_coding	NA	NA	NA	NA	NA	NA	NA	30	NA	FALSE
PB.3893.22	chr14	+	964	novel_not_in_catalog	DUXAP9	novel	665	6	NA	NA	2	-645	at_least_one_novel_splicesite	FALSE	non_canonical	0	0	junction_3	195.532	2	NA	NA	TRUE	NA	NA	NA	C	non_coding	NA	NA	NA	NA	NA	NA	NA	80	NA	FALSE
PB.3893.23	chr14	+	3311	novel_in_catalog	DUXAP9	novel	2397	8	NA	NA	2	-645	combination_of_known_splicesites	FALSE	canonical	1	49	junction_2	805.51	2	NA	NA	TRUE	NA	NA	NA	C	non_coding	NA	NA	NA	NA	NA	NA	NA	80	NA	FALSE
PB.3893.3	chr14	+	2905	novel_in_catalog	DUXAP9	novel	642	4	NA	NA	-7	-645	combination_of_known_splicesites	FALSE	canonical	0	0	junction_1	0	7	NA	NA	TRUE	NA	NA	NA	C	non_coding	NA	NA	NA	NA	NA	NA	NA	80	NA	FALSE
PB.3893.4	chr14	+	7206	novel_not_in_catalog	DUXAP9	novel	665	6	NA	NA	-3	670	at_least_one_novel_splicesite	FALSE	canonical	0	0	junction_3	189.027	2	NA	NA	TRUE	NA	NA	NA	C	coding	117	354	2442	2795	19071011	19071364	FALSE	80	NA	FALSE
PB.3893.5	chr14	+	1983	novel_not_in_catalog	DUXAP9	novel	665	6	NA	NA	-3	671	at_least_one_novel_splicesite	FALSE	canonical	0	0	junction_3	182.472	3	NA	NA	TRUE	NA	NA	NA	C	non_coding	NA	NA	NA	NA	NA	NA	NA	85	NA	FALSE
PB.3893.6	chr14	+	1139	novel_not_in_catalog	DUXAP9	novel	1188	7	NA	NA	-3	42	at_least_one_novel_splicesite	FALSE	canonical	0	0	junction_3	172.841	2	NA	NA	TRUE	NA	NA	NA	C	non_coding	NA	NA	NA	NA	NA	NA	NA	30	NA	FALSE
PB.3893.7	chr14	+	3637	full-splice_match	DUXAP9	ENST00000621361.4	2397	8	-17	-1223	-3	-645	multi-exon	FALSE	canonical	0	0	junction_5	776.244	8	NA	NA	TRUE	NA	NA	NA	C	non_coding	NA	NA	NA	NA	NA	NA	NA	80	NA	FALSE
PB.3893.8	chr14	+	3171	novel_in_catalog	DUXAP9	novel	2397	8	NA	NA	-3	-726	combination_of_known_splicesites	FALSE	canonical	1	86	junction_1	723.983	2	NA	NA	TRUE	NA	NA	NA	C	non_coding	NA	NA	NA	NA	NA	NA	NA	85	NA	FALSE
PB.3893.9	chr14	+	2057	novel_not_in_catalog	DUXAP9	novel	2397	8	NA	NA	1	579	at_least_one_novel_splicesite	FALSE	canonical	0	0	junction_4	981.915	8	NA	NA	TRUE	NA	NA	NA	C	non_coding	NA	NA	NA	NA	NA	NA	NA	30	NA	FALSE
PB.3896.1	chr14	-	1403	novel_in_catalog	DUXAP10	novel	1330	8	NA	NA	6	146	combination_of_known_splicesites	TRUE	canonical	0	0	junction_1	3601.05	2	NA	NA	TRUE	NA	NA	NA	B	non_coding	NA	NA	NA	NA	NA	NA	NA	20	NA	FALSE
PB.3896.10	chr14	-	7484	novel_in_catalog	DUXAP10	novel	596	5	NA	NA	1	85	combination_of_known_junctions	FALSE	canonical	0	0	junction_1	3601.05	4	NA	NA	TRUE	NA	NA	NA	B	coding	117	354	2719	3072	19329039	19328686	FALSE	85	NA	FALSE
PB.3896.11	chr14	-	2488	novel_not_in_catalog	DUXAP10	novel	596	5	NA	NA	-3	85	at_least_one_novel_splicesite	FALSE	non_canonical	0	0	junction_2	3487.01	2	NA	NA	TRUE	NA	NA	NA	B	non_coding	NA	NA	NA	NA	NA	NA	NA	85	NA	FALSE
PB.3896.12	chr14	-	2103	novel_in_catalog	DUXAP10	novel	596	5	NA	NA	-9	-7	combination_of_known_junctions	FALSE	canonical	1	298	junction_6	834.302	5	NA	NA	TRUE	NA	NA	NA	B	non_coding	NA	NA	NA	NA	NA	NA	NA	30	NA	FALSE
PB.3896.13	chr14	-	2139	novel_in_catalog	DUXAP10	novel	596	5	NA	NA	0	-19	combination_of_known_junctions	FALSE	canonical	1	298	junction_6	3530.31	3	NA	NA	TRUE	NA	NA	NA	B	non_coding	NA	NA	NA	NA	NA	NA	NA	40	NA	FALSE
PB.3896.14	chr14	-	2006	novel_in_catalog	DUXAP10	novel	596	5	NA	NA	-3	-150	combination_of_known_junctions	FALSE	canonical	1	182	junction_3	3622.82	2	NA	NA	TRUE	NA	NA	NA	B	non_coding	NA	NA	NA	NA	NA	NA	NA	30	NA	FALSE
PB.3896.2	chr14	-	1218	novel_in_catalog	DUXAP10	novel	1330	8	NA	NA	-3	44	combination_of_known_splicesites	FALSE	canonical	0	0	junction_1	2937.36	2	NA	NA	TRUE	NA	NA	NA	B	non_coding	NA	NA	NA	NA	NA	NA	NA	35	NA	FALSE
PB.3896.3	chr14	-	1413	novel_in_catalog	DUXAP10	novel	1330	8	NA	NA	1	43	combination_of_known_junctions	FALSE	canonical	1	268	junction_2	5190.27	6	NA	NA	TRUE	NA	NA	NA	B	non_coding	NA	NA	NA	NA	NA	NA	NA	30	NA	FALSE
PB.3896.4	chr14	-	1259	novel_in_catalog	DUXAP10	novel	1330	8	NA	NA	1	0	combination_of_known_splicesites	FALSE	canonical	1	268	junction_2	5009.82	2	NA	NA	TRUE	NA	NA	NA	B	non_coding	NA	NA	NA	NA	NA	NA	NA	30	NA	FALSE
PB.3896.5	chr14	-	1210	novel_not_in_catalog	DUXAP10	novel	596	5	NA	NA	-3	-725	at_least_one_novel_splicesite	FALSE	non_canonical	0	0	junction_1	3823.97	2	NA	NA	TRUE	NA	NA	NA	B	non_coding	NA	NA	NA	NA	NA	NA	NA	85	NA	FALSE
PB.3896.6	chr14	-	1338	novel_not_in_catalog	DUXAP10	novel	596	5	NA	NA	-3	2	at_least_one_novel_splicesite	FALSE	non_canonical	0	0	junction_1	3823.97	3	NA	NA	TRUE	NA	NA	NA	B	non_coding	NA	NA	NA	NA	NA	NA	NA	20	NA	FALSE
PB.3896.7	chr14	-	2265	novel_in_catalog	DUXAP10	novel	596	5	NA	NA	-3	85	combination_of_known_junctions	FALSE	canonical	1	298	junction_6	3530.31	5	NA	NA	TRUE	NA	NA	NA	B	non_coding	NA	NA	NA	NA	NA	NA	NA	85	NA	FALSE
PB.3896.8	chr14	-	2148	novel_in_catalog	DUXAP10	novel	596	5	NA	NA	1	85	combination_of_known_splicesites	FALSE	canonical	1	546	junction_2	2831.83	10	NA	NA	TRUE	NA	NA	NA	B	non_coding	NA	NA	NA	NA	NA	NA	NA	85	NA	FALSE
PB.3896.9	chr14	-	1998	novel_in_catalog	DUXAP10	novel	596	5	NA	NA	3	85	combination_of_known_junctions	FALSE	canonical	1	247	junction_4	373.953	7	NA	NA	TRUE	NA	NA	NA	B	non_coding	NA	NA	NA	NA	NA	NA	NA	85	NA	FALSE
PB.4247.1	chr14	+	791	full-splice_match	ZMYND19P1	ENST00000554267.1	787	1	313	-317	313	317	mono-exon	FALSE	NA	NA	NA	NA	NA	2	NA	NA	NA	NA	NA	NA	A	non_coding	NA	NA	NA	NA	NA	NA	NA	95	NA	FALSE
PB.4274.1	chr14	+	1645	full-splice_match	AL133153.1	ENST00000557756.1	303	1	-1265	-77	-1265	77	mono-exon	FALSE	NA	NA	NA	NA	NA	3	NA	NA	NA	NA	NA	NA	A	non_coding	NA	NA	NA	NA	NA	NA	NA	30	-7632	FALSE
PB.4314.1	chr14	-	251	full-splice_match	RPL3P4	ENST00000417615.1	423	1	227	-55	227	55	mono-exon	FALSE	NA	NA	NA	NA	NA	2	NA	NA	NA	NA	NA	NA	A	non_coding	NA	NA	NA	NA	NA	NA	NA	100	NA	FALSE
PB.4388.1	chr15	+	2360	full-splice_match	AC138649.4	ENST00000612222.1	287	1	-484	-1589	-484	1589	mono-exon	FALSE	NA	NA	NA	NA	NA	6	NA	NA	NA	NA	NA	NA	C	coding	134	405	842	1246	22715296	22715700	NA	20	NA	FALSE
PB.4388.3	chr15	+	2112	full-splice_match	AC138649.4	ENST00000612222.1	287	1	-343	-1482	-343	1482	mono-exon	FALSE	NA	NA	NA	NA	NA	2	NA	NA	NA	NA	NA	NA	C	coding	134	405	701	1105	22715296	22715700	NA	25	NA	FALSE
PB.4388.4	chr15	+	1418	full-splice_match	AC138649.4	ENST00000612222.1	287	1	-337	-794	-337	794	mono-exon	FALSE	NA	NA	NA	NA	NA	7	NA	NA	NA	NA	NA	NA	C	coding	134	405	695	1099	22715296	22715700	NA	50	NA	FALSE
PB.4710.1	chr15	+	3593	novel_not_in_catalog	PPIAP46	novel	915	4	NA	NA	19	-1	at_least_one_novel_splicesite	FALSE	canonical	1	1334	junction_3	1778.19	4	NA	NA	TRUE	NA	NA	NA	C	non_coding	NA	NA	NA	NA	NA	NA	NA	10	-3	TRUE
PB.4710.2	chr15	+	1184	novel_not_in_catalog	PPIAP46	novel	915	4	NA	NA	20	170	at_least_one_novel_splicesite	FALSE	canonical	1	1334	junction_3	1778.19	3	NA	NA	TRUE	NA	NA	NA	C	non_coding	NA	NA	NA	NA	NA	NA	NA	75	-2	TRUE
PB.4710.3	chr15	+	1010	novel_in_catalog	PPIAP46	novel	915	4	NA	NA	20	170	combination_of_known_junctions	FALSE	canonical	1	726	junction_2	1917.5	2	NA	NA	TRUE	NA	NA	NA	C	non_coding	NA	NA	NA	NA	NA	NA	NA	75	-2	TRUE
PB.4710.4	chr15	+	3608	full-splice_match	PPIAP46	ENST00000564109.1	915	4	22	-2715	22	-2	multi-exon	FALSE	canonical	1	2716	junction_3	1149.67	6	NA	NA	TRUE	NA	NA	NA	C	non_coding	NA	NA	NA	NA	NA	NA	NA	10	0	TRUE
PB.4710.5	chr15	+	3407	novel_in_catalog	PPIAP46	novel	915	4	NA	NA	32	0	combination_of_known_junctions	FALSE	canonical	1	726	junction_2	1917.5	2	NA	NA	TRUE	NA	NA	NA	C	non_coding	NA	NA	NA	NA	NA	NA	NA	5	0	TRUE
PB.4710.6	chr15	+	1139	full-splice_match	PPIAP46	ENST00000564109.1	915	4	84	-308	84	170	multi-exon	FALSE	canonical	1	2716	junction_3	1149.67	2	NA	NA	TRUE	NA	NA	NA	C	non_coding	NA	NA	NA	NA	NA	NA	NA	75	52	FALSE
PB.4710.7	chr15	+	3442	novel_not_in_catalog	PPIAP46	novel	915	4	NA	NA	68	-1	at_least_one_novel_splicesite	FALSE	canonical	1	1334	junction_2	2073.5	2	NA	NA	TRUE	NA	NA	NA	C	non_coding	NA	NA	NA	NA	NA	NA	NA	10	3724	FALSE
PB.4781.1	chr15	-	1490	full-splice_match	RPL9P9	ENST00000466501.1	579	1	381	-1292	381	1178	mono-exon	FALSE	NA	NA	NA	NA	NA	3	NA	NA	NA	NA	NA	NA	C	non_coding	NA	NA	NA	NA	NA	NA	NA	80	NA	FALSE
PB.4781.2	chr15	-	587	full-splice_match	RPL9P9	ENST00000466501.1	579	1	90	-98	90	-16	mono-exon	FALSE	NA	NA	NA	NA	NA	8	NA	NA	NA	NA	NA	NA	C	coding	113	342	148	489	82372651	82372310	NA	75	NA	FALSE
PB.5130.11	chr16	-	1434	genic	SLC7A5P2	novel	536	1	NA	NA	-93	1919	multi-exon	FALSE	non_canonical	0	0	junction_1	0	7	NA	NA	FALSE	NA	NA	NA	C	coding	221	666	94	759	21520365	21519700	TRUE	100	-4	TRUE
PB.5130.12	chr16	-	1171	genic	SLC7A5P2	novel	536	1	NA	NA	174	1919	multi-exon	FALSE	non_canonical	0	0	junction_1	0	2	NA	NA	FALSE	NA	NA	NA	C	coding	158	477	16	492	21520176	21519700	TRUE	100	-1	TRUE
PB.5130.13	chr16	-	2545	full-splice_match	SLC7A5P2	ENST00000553010.2	536	1	-90	-1919	-90	1919	mono-exon	FALSE	NA	NA	NA	NA	NA	3	NA	NA	NA	NA	NA	NA	C	coding	221	666	91	756	21520365	21519700	NA	100	-1	TRUE
PB.5443.1	chr16	+	1698	full-splice_match	TMPOP2	ENST00000575258.1	1201	1	-358	-139	-358	139	mono-exon	FALSE	NA	NA	NA	NA	NA	4	NA	NA	NA	NA	NA	NA	A	non_coding	NA	NA	NA	NA	NA	NA	NA	60	NA	FALSE
PB.5799.1	chr17	-	2874	full-splice_match	SYPL1P2	ENST00000582878.1	727	1	-1257	-890	-1257	890	mono-exon	FALSE	NA	NA	NA	NA	NA	4	NA	NA	NA	NA	NA	NA	C	non_coding	NA	NA	NA	NA	NA	NA	NA	85	-34	FALSE
PB.5799.2	chr17	-	2063	full-splice_match	SYPL1P2	ENST00000582878.1	727	1	-1225	-111	-1225	111	mono-exon	FALSE	NA	NA	NA	NA	NA	2	NA	NA	NA	NA	NA	NA	C	non_coding	NA	NA	NA	NA	NA	NA	NA	40	-2	TRUE
PB.6036.1	chr17	+	2374	full-splice_match	DND1P1	ENST00000580842.1	1059	1	-822	-493	-822	493	mono-exon	FALSE	NA	NA	NA	NA	NA	3	NA	NA	NA	NA	NA	NA	A	coding	311	936	946	1881	45585994	45586929	NA	95	1372	FALSE
PB.6196.1	chr17	+	2023	full-splice_match	RPL36AP48	ENST00000485521.1	314	1	-493	-1216	-493	1216	mono-exon	FALSE	NA	NA	NA	NA	NA	5	NA	NA	NA	NA	NA	NA	A	non_coding	NA	NA	NA	NA	NA	NA	NA	95	NA	FALSE
PB.6820.1	chr19	-	1506	full-splice_match	FLJ25758	ENST00000598153.1	1063	1	-380	-63	-380	63	mono-exon	FALSE	NA	NA	NA	NA	NA	2	NA	NA	NA	NA	NA	NA	A	non_coding	NA	NA	NA	NA	NA	NA	NA	15	-1	TRUE
PB.6915.1	chr19	-	1772	genic	HNRNPA1P10	novel	962	1	NA	NA	-27906	334	multi-exon	FALSE	canonical	1	577	junction_1	0	8	NA	NA	FALSE	NA	NA	NA	B	coding	321	966	477	1442	11667030	11666065	FALSE	85	-7	TRUE
PB.6915.2	chr19	-	1537	genic	HNRNPA1P10	novel	962	1	NA	NA	-27938	334	multi-exon	FALSE	canonical	1	2088	junction_1	0	3	NA	NA	FALSE	NA	NA	NA	B	coding	321	966	242	1207	11667030	11666065	FALSE	85	-19	FALSE
PB.7044.1	chr19	+	1630	full-splice_match	AC020904.2	ENST00000614660.1	1401	1	-78	-151	-78	81	mono-exon	FALSE	NA	NA	NA	NA	NA	2	NA	NA	NA	NA	NA	NA	A	coding	175	528	538	1065	18031088	18031615	NA	50	37	FALSE
PB.7132.1	chr19	+	1001	full-splice_match	RPSAP58	ENST00000484897.3	888	1	-48	-65	-48	65	mono-exon	FALSE	NA	NA	NA	NA	NA	6	NA	NA	NA	NA	NA	NA	A	coding	295	888	49	936	23827162	23828049	NA	95	30	FALSE
PB.7511.1	chr19	-	4870	full-splice_match	ZNF702P	ENST00000270443.8	2990	4	-58	-1822	-51	1822	multi-exon	FALSE	canonical	1	30945	junction_3	7156.43	5	NA	NA	TRUE	NA	NA	NA	C	coding	129	390	918	1307	52970381	52969992	FALSE	60	-15	TRUE
PB.7518.10	chr19	+	3368	novel_not_in_catalog	TPM3P9	novel	2920	2	NA	NA	-10	1	at_least_one_novel_splicesite	FALSE	canonical	1	1196	junction_2	15038.8	7	NA	NA	TRUE	NA	NA	NA	C	non_coding	NA	NA	NA	NA	NA	NA	NA	10	-10	TRUE
PB.7518.12	chr19	+	1592	novel_not_in_catalog	TPM3P9	novel	2920	2	NA	NA	0	298	at_least_one_novel_splicesite	FALSE	canonical	1	1196	junction_2	15038.8	2	NA	NA	TRUE	NA	NA	NA	C	non_coding	NA	NA	NA	NA	NA	NA	NA	30	0	TRUE
PB.7518.13	chr19	+	1453	full-splice_match	TPM3P9	ENST00000424846.3	2920	2	0	1467	0	596	multi-exon	FALSE	canonical	1	25534	junction_1	0	2	NA	NA	TRUE	NA	NA	NA	C	non_coding	NA	NA	NA	NA	NA	NA	NA	20	0	TRUE
PB.7518.14	chr19	+	1235	novel_not_in_catalog	TPM3P9	novel	2920	2	NA	NA	0	272	at_least_one_novel_splicesite	FALSE	canonical	1	16333	junction_1	12302	2	NA	NA	TRUE	NA	NA	NA	C	non_coding	NA	NA	NA	NA	NA	NA	NA	75	0	TRUE
PB.7518.21	chr19	+	3240	novel_not_in_catalog	TPM3P9	novel	2920	2	NA	NA	0	1	at_least_one_novel_splicesite	FALSE	canonical	1	1101	junction_1	1419	3	NA	NA	TRUE	NA	NA	NA	C	non_coding	NA	NA	NA	NA	NA	NA	NA	10	0	TRUE
PB.7518.22	chr19	+	3196	novel_not_in_catalog	TPM3P9	novel	2920	2	NA	NA	0	-1	at_least_one_novel_splicesite	FALSE	canonical	1	13473	junction_2	12583.9	6	NA	NA	TRUE	NA	NA	NA	C	non_coding	NA	NA	NA	NA	NA	NA	NA	10	0	TRUE
PB.7518.23	chr19	+	3091	novel_not_in_catalog	TPM3P9	novel	2920	2	NA	NA	0	0	at_least_one_novel_splicesite	FALSE	canonical	1	3939	junction_2	5573	5	NA	NA	TRUE	NA	NA	NA	C	non_coding	NA	NA	NA	NA	NA	NA	NA	10	0	TRUE
PB.7518.24	chr19	+	3026	novel_not_in_catalog	TPM3P9	novel	2920	2	NA	NA	0	0	at_least_one_novel_splicesite	FALSE	canonical	1	16333	junction_1	12302	2	NA	NA	TRUE	NA	NA	NA	C	non_coding	NA	NA	NA	NA	NA	NA	NA	10	0	TRUE
PB.7518.25	chr19	+	2919	full-splice_match	TPM3P9	ENST00000424846.3	2920	2	0	1	0	-1	multi-exon	FALSE	canonical	1	25534	junction_1	0	20	NA	NA	TRUE	NA	NA	NA	C	non_coding	NA	NA	NA	NA	NA	NA	NA	10	0	TRUE
PB.7518.4	chr19	+	1442	novel_not_in_catalog	TPM3P9	novel	2920	2	NA	NA	-10	298	at_least_one_novel_splicesite	FALSE	canonical	1	13473	junction_2	12583.9	3	NA	NA	TRUE	NA	NA	NA	C	non_coding	NA	NA	NA	NA	NA	NA	NA	30	-10	TRUE
PB.7518.5	chr19	+	1139	full-splice_match	TPM3P9	ENST00000424846.3	2920	2	-10	1791	-10	272	multi-exon	FALSE	canonical	1	25534	junction_1	0	5	NA	NA	TRUE	NA	NA	NA	C	non_coding	NA	NA	NA	NA	NA	NA	NA	75	-10	TRUE
PB.7619.1	chr19	+	950	novel_in_catalog	CENPBD1P1	novel	944	3	NA	NA	-28	-57	combination_of_known_splicesites	FALSE	canonical	1	11377	junction_1	0	2	NA	NA	TRUE	NA	NA	NA	C	coding	121	366	295	660	58599089	58599454	FALSE	20	-3	TRUE
PB.7619.5	chr19	+	2509	novel_in_catalog	CENPBD1P1	novel	944	3	NA	NA	-4	1537	combination_of_known_splicesites	FALSE	canonical	1	11377	junction_1	0	2	NA	NA	TRUE	NA	NA	NA	C	coding	121	366	260	625	58599089	58599454	FALSE	30	0	TRUE
PB.7877.1	chr2	-	3210	genic	AC098824.1	novel	NA	NA	NA	NA	-2503	-589	mono-exon	FALSE	NA	NA	NA	NA	NA	3	NA	NA	NA	NA	NA	NA	A	coding	117	354	164	517	42829957	42829604	NA	95	NA	FALSE
PB.8075.1	chr2	-	4225	genic	CYCSP6	novel	302	1	NA	NA	-128914	3345	multi-exon	FALSE	canonical	1	1870	junction_1	6404.5	4	NA	NA	FALSE	NA	NA	NA	B	non_coding	NA	NA	NA	NA	NA	NA	NA	50	30	FALSE
PB.8075.2	chr2	-	3215	genic	CYCSP6	novel	302	1	NA	NA	-128914	2335	multi-exon	FALSE	canonical	1	1870	junction_1	6404.5	2	NA	NA	FALSE	NA	NA	NA	B	non_coding	NA	NA	NA	NA	NA	NA	NA	35	30	FALSE
PB.8150.1	chr2	+	2979	full-splice_match	HMGN1P36	ENST00000446623.2	298	1	-94	-2587	-94	2587	mono-exon	FALSE	NA	NA	NA	NA	NA	6	NA	NA	NA	NA	NA	NA	A	coding	100	303	95	397	97827248	97827550	NA	100	NA	FALSE
PB.8172.1	chr2	+	1270	full-splice_match	BBIP1P1	ENST00000602999.1	279	1	-647	-344	-647	344	mono-exon	FALSE	NA	NA	NA	NA	NA	2	NA	NA	NA	NA	NA	NA	A	non_coding	NA	NA	NA	NA	NA	NA	NA	85	NA	FALSE
PB.8214.1	chr2	+	1205	novel_not_in_catalog	EEF1E1P1	novel	430	2	NA	NA	-3680	138	intron_retention	FALSE	canonical	1	4030	junction_1	0	5	NA	NA	FALSE	NA	NA	NA	A	non_coding	NA	NA	NA	NA	NA	NA	NA	20	0	TRUE
PB.8230.1	chr2	-	1242	full-splice_match	RPL23AP7	ENST00000416673.6	2078	3	-77	913	-27	269	multi-exon	FALSE	canonical	1	660	junction_2	101852	6	NA	NA	TRUE	NA	NA	NA	C	non_coding	NA	NA	NA	NA	NA	NA	NA	40	NA	FALSE
PB.8230.2	chr2	-	1558	novel_not_in_catalog	RPL23AP7	novel	2078	3	NA	NA	-46	214	at_least_one_novel_splicesite	FALSE	canonical	1	2491	junction_2	100936	5	NA	NA	TRUE	NA	NA	NA	C	non_coding	NA	NA	NA	NA	NA	NA	NA	20	NA	FALSE
PB.8230.3	chr2	-	1398	novel_not_in_catalog	RPL23AP7	novel	2078	3	NA	NA	12	112	at_least_one_novel_splicesite	FALSE	canonical	1	2491	junction_2	100936	2	NA	NA	TRUE	NA	NA	NA	C	non_coding	NA	NA	NA	NA	NA	NA	NA	30	NA	FALSE
PB.8230.4	chr2	-	1266	novel_not_in_catalog	RPL23AP7	novel	2078	3	NA	NA	-15	-47	at_least_one_novel_splicesite	FALSE	canonical	1	2491	junction_2	100936	4	NA	NA	TRUE	NA	NA	NA	C	non_coding	NA	NA	NA	NA	NA	NA	NA	50	NA	FALSE
PB.8230.5	chr2	-	836	novel_not_in_catalog	RPL23AP7	novel	2078	3	NA	NA	12	-47	at_least_one_novel_splicesite	FALSE	canonical	1	3242	junction_2	100561	11	NA	NA	TRUE	NA	NA	NA	C	non_coding	NA	NA	NA	NA	NA	NA	NA	50	NA	FALSE
PB.8583.1	chr2	-	2689	full-splice_match	AC012513.2	ENST00000441511.2	1137	1	857	-2409	857	2409	mono-exon	FALSE	NA	NA	NA	NA	NA	3	NA	NA	NA	NA	NA	NA	A	coding	128	387	5	391	216175171	216174785	NA	95	NA	FALSE
PB.8677.1	chr2	-	2736	full-splice_match	MSL3P1	ENST00000438684.1	2032	2	63	-767	63	767	multi-exon	FALSE	canonical	1	49314	junction_1	0	2	NA	NA	TRUE	NA	NA	NA	C	coding	356	1071	211	1281	233867195	233866125	FALSE	40	4	TRUE
PB.8677.2	chr2	-	1950	full-splice_match	MSL3P1	ENST00000438684.1	2032	2	73	9	73	-9	multi-exon	FALSE	canonical	1	49314	junction_1	0	37	NA	NA	TRUE	NA	NA	NA	C	coding	356	1071	201	1271	233867195	233866125	FALSE	60	14	TRUE
PB.8925.1	chr20	+	2557	full-splice_match	PPIAP3	ENST00000450588.1	505	1	-1871	-181	-1871	181	mono-exon	FALSE	NA	NA	NA	NA	NA	3	NA	NA	NA	NA	NA	NA	A	non_coding	NA	NA	NA	NA	NA	NA	NA	80	4735	FALSE
PB.9208.1	chr21	-	2233	novel_not_in_catalog	SSR4P1	novel	967	2	NA	NA	-302	-6	at_least_one_novel_splicesite	FALSE	canonical	1	327	junction_1	74.5	2	NA	NA	TRUE	NA	NA	NA	A	non_coding	NA	NA	NA	NA	NA	NA	NA	25	-5	TRUE
PB.9230.1	chr21	-	2337	full-splice_match	DSTNP1	ENST00000419906.1	465	1	-2266	394	-2266	-394	mono-exon	FALSE	NA	NA	NA	NA	NA	2	NA	NA	NA	NA	NA	NA	A	non_coding	NA	NA	NA	NA	NA	NA	NA	90	5443	FALSE
PB.10005.1	chr3	-	2624	novel_in_catalog	RPL23AP49	novel	1138	3	NA	NA	11152	-31695	mono-exon	FALSE	NA	NA	NA	NA	NA	6	NA	NA	NA	NA	NA	NA	B	coding	321	966	2	967	75659003	75658038	NA	80	NA	FALSE
PB.10005.2	chr3	-	1088	novel_in_catalog	RPL23AP49	novel	1138	3	NA	NA	11152	-33231	mono-exon	FALSE	NA	NA	NA	NA	NA	6	NA	NA	NA	NA	NA	NA	B	coding	321	966	2	967	75659003	75658038	NA	65	NA	FALSE
PB.10051.5	chr3	+	2100	genic	PDCL3P4	novel	720	1	NA	NA	-19760	55	multi-exon	FALSE	canonical	1	496	junction_1	577.5	3	NA	NA	FALSE	NA	NA	NA	B	non_coding	NA	NA	NA	NA	NA	NA	NA	75	5839	FALSE
PB.10051.8	chr3	+	2259	genic	PDCL3P4	novel	720	1	NA	NA	-19751	223	multi-exon	FALSE	canonical	1	496	junction_1	577.5	6	NA	NA	FALSE	NA	NA	NA	B	non_coding	NA	NA	NA	NA	NA	NA	NA	80	5848	FALSE
PB.10281.1	chr3	+	1444	full-splice_match	AC104472.2	ENST00000469035.1	601	1	-312	-531	-312	531	mono-exon	FALSE	NA	NA	NA	NA	NA	2	NA	NA	NA	NA	NA	NA	A	non_coding	NA	NA	NA	NA	NA	NA	NA	100	NA	FALSE
PB.10303.2	chr3	+	3687	full-splice_match	KRT8P12	ENST00000472924.1	1397	1	-2065	-225	340	225	mono-exon	FALSE	NA	NA	NA	NA	NA	18	NA	NA	NA	NA	NA	NA	C	coding	117	354	2250	2603	160568036	160568389	NA	85	644	FALSE
PB.9761.1	chr3	-	1490	full-splice_match	RPL18AP7	ENST00000435924.1	524	1	-909	-57	-909	57	mono-exon	FALSE	NA	NA	NA	NA	NA	7	NA	NA	NA	NA	NA	NA	A	non_coding	NA	NA	NA	NA	NA	NA	NA	100	NA	FALSE
PB.10479.1	chr4	-	4755	full-splice_match	ABCA11P	ENST00000451020.6	1815	3	-13	-2927	-13	2927	multi-exon	FALSE	canonical	1	10203	junction_1	113028	3	NA	NA	TRUE	NA	NA	NA	C	coding	156	471	300	770	426963	426493	FALSE	45	7	TRUE
PB.10479.4	chr4	-	2329	full-splice_match	ABCA11P	ENST00000451020.6	1815	3	-34	-480	-34	480	multi-exon	FALSE	canonical	1	10203	junction_1	113028	3	NA	NA	TRUE	NA	NA	NA	C	coding	156	471	321	791	426963	426493	FALSE	60	-14	TRUE
PB.10853.1	chr4	-	441	full-splice_match	AC004057.1	ENST00000485827.1	348	1	-26	-67	-26	67	mono-exon	FALSE	NA	NA	NA	NA	NA	19	NA	NA	NA	NA	NA	NA	A	coding	115	348	27	374	113214393	113214046	NA	95	NA	FALSE
PB.11427.1	chr5	-	3194	genic	CTNNA1P1	novel	2728	1	NA	NA	-22846	257	multi-exon	FALSE	canonical	1	82	junction_1	0	2	NA	NA	FALSE	NA	NA	NA	A	coding	118	357	1867	2223	115390713	115390357	FALSE	50	5	TRUE
PB.11439.1	chr5	+	1053	genic	PTMAP2	novel	327	1	NA	NA	-234	684	multi-exon	FALSE	non_canonical	0	0	junction_1	0	3	NA	NA	FALSE	NA	NA	NA	A	non_coding	NA	NA	NA	NA	NA	NA	NA	65	1	FALSE
PB.11507.1	chr5	-	1070	full-splice_match	AC010301.1	ENST00000473936.1	355	1	120	-835	120	835	mono-exon	FALSE	NA	NA	NA	NA	NA	2	NA	NA	NA	NA	NA	NA	A	non_coding	NA	NA	NA	NA	NA	NA	NA	100	NA	FALSE
PB.11668.3	chr5	-	4630	full-splice_match	SLC2A3P1	ENST00000519666.1	1451	1	603	-3782	603	3782	mono-exon	FALSE	NA	NA	NA	NA	NA	28	NA	NA	NA	NA	NA	NA	C	non_coding	NA	NA	NA	NA	NA	NA	NA	10	7777	FALSE
PB.11806.1	chr6	-	2398	full-splice_match	HTATSF1P2	ENST00000604204.1	631	1	-150	-1617	-150	1617	mono-exon	FALSE	NA	NA	NA	NA	NA	2	NA	NA	NA	NA	NA	NA	A	coding	162	489	300	788	3023623	3023135	NA	50	-33	TRUE
PB.12390.2	chr6	+	1663	genic	RPS3AP24	novel	734	1	NA	NA	-151423	871	multi-exon	FALSE	canonical	1	433	junction_3	272.338	10	NA	NA	FALSE	NA	NA	NA	B	non_coding	NA	NA	NA	NA	NA	NA	NA	25	0	TRUE
PB.12390.3	chr6	+	1525	genic	RPS3AP24	novel	734	1	NA	NA	-151423	869	multi-exon	FALSE	canonical	1	433	junction_2	60	15	NA	NA	FALSE	NA	NA	NA	B	non_coding	NA	NA	NA	NA	NA	NA	NA	25	0	TRUE
PB.12870.1	chr7	+	382	full-splice_match	RPL21P75	ENST00000396599.2	483	1	-40	141	-40	-141	mono-exon	FALSE	NA	NA	NA	NA	NA	2	NA	NA	NA	NA	NA	NA	A	coding	114	342	41	382	20002765	20003106	NA	70	2	FALSE
PB.13181.1	chr7	+	1259	full-splice_match	AC096775.1	ENST00000437724.1	448	1	-797	-14	-797	14	mono-exon	FALSE	NA	NA	NA	NA	NA	3	NA	NA	NA	NA	NA	NA	A	non_coding	NA	NA	NA	NA	NA	NA	NA	95	NA	FALSE
PB.13349.1	chr7	+	3159	full-splice_match	AC018635.1	ENST00000468292.1	1030	1	-833	-1296	-833	1296	mono-exon	FALSE	NA	NA	NA	NA	NA	12	NA	NA	NA	NA	NA	NA	A	non_coding	NA	NA	NA	NA	NA	NA	NA	95	NA	FALSE
PB.13365.1	chr7	+	2228	full-splice_match	TPI1P2	ENST00000635637.1	2017	1	3	-214	3	214	mono-exon	FALSE	NA	NA	NA	NA	NA	5	NA	NA	NA	NA	NA	NA	A	coding	107	324	794	1117	129056019	129056342	NA	60	NA	FALSE
PB.13528.2	chr8	-	5725	full-splice_match	RPL23AP53	ENST00000606975.1	736	3	-85	-4904	-65	4904	multi-exon	FALSE	canonical	1	7041	junction_1	7478.5	16	NA	NA	TRUE	NA	NA	NA	C	coding	114	345	192	536	219394	213471	FALSE	45	NA	FALSE
PB.13528.5	chr8	-	5747	novel_in_catalog	RPL23AP53	novel	736	3	NA	NA	-51	4836	combination_of_known_splicesites	FALSE	canonical	1	2315	junction_2	8752.9	3	NA	NA	TRUE	NA	NA	NA	C	coding	114	345	282	626	219394	213471	FALSE	40	NA	FALSE
PB.13528.6	chr8	-	5598	novel_not_in_catalog	RPL23AP53	novel	736	3	NA	NA	-12	4836	at_least_one_novel_splicesite	FALSE	canonical	1	313	junction_1	2634	6	NA	NA	TRUE	NA	NA	NA	C	non_coding	NA	NA	NA	NA	NA	NA	NA	40	NA	FALSE
PB.13528.7	chr8	-	5485	novel_in_catalog	RPL23AP53	novel	736	3	NA	NA	-21	4836	combination_of_known_splicesites	FALSE	canonical	1	15384	junction_1	0	16	NA	NA	TRUE	NA	NA	NA	C	non_coding	NA	NA	NA	NA	NA	NA	NA	40	NA	FALSE
PB.13528.8	chr8	-	3908	novel_not_in_catalog	RPL23AP53	novel	736	3	NA	NA	-27	4835	at_least_one_novel_splicesite	FALSE	canonical	1	1748	junction_1	6818	2	NA	NA	TRUE	NA	NA	NA	C	non_coding	NA	NA	NA	NA	NA	NA	NA	40	NA	FALSE
PB.14170.1	chr9	+	5785	fusion	PTENP1-AS_AL356489.2	novel	873	4	NA	NA	-316	7	multi-exon	FALSE	canonical	1	1195	junction_1	0	4	NA	NA	TRUE	NA	NA	NA	B	coding	93	282	55	336	33677006	33677287	TRUE	15	-495	FALSE
PB.14170.2	chr9	+	3857	fusion	PTENP1-AS_AL356489.2_TRBV26OR9-2	novel	873	4	NA	NA	-155	-1760	multi-exon	FALSE	canonical	1	1195	junction_1	0	2	NA	NA	TRUE	NA	NA	NA	B	coding	189	570	3	572	33677115	33695941	FALSE	20	-334	FALSE
PB.14170.3	chr9	+	3341	incomplete-splice_match	PTENP1-AS	ENST00000627688.1	873	4	-78	6901	-78	-6901	intron_retention	FALSE	canonical	1	11534	junction_1	0	3	NA	NA	TRUE	NA	NA	NA	A	coding	109	327	3014	3340	33680783	33681109	FALSE	10	-257	FALSE
PB.14170.4	chr9	+	3958	fusion	PTENP1-AS_AL356489.2_TRBV26OR9-2	novel	873	4	NA	NA	-59	-1761	multi-exon	FALSE	canonical	1	5074	junction_2	3230	2	NA	NA	TRUE	NA	NA	NA	B	coding	1	6	306	311	33678094	33678099	TRUE	20	-238	FALSE
PB.14170.5	chr9	+	4563	fusion	PTENP1-AS_AL356489.2	novel	873	4	NA	NA	-56	-1153	multi-exon	FALSE	canonical	1	5074	junction_2	3230	2	NA	NA	TRUE	NA	NA	NA	B	coding	1	6	303	308	33678094	33678099	TRUE	20	-235	FALSE
PB.14170.6	chr9	+	5689	fusion	PTENP1-AS_AL356489.2	novel	873	4	NA	NA	-33	-4	multi-exon	FALSE	canonical	1	5074	junction_2	3230	2	NA	NA	TRUE	NA	NA	NA	B	non_coding	NA	NA	NA	NA	NA	NA	NA	15	-212	FALSE
PB.14170.7	chr9	+	4583	fusion	PTENP1-AS_AL356489.2	novel	873	4	NA	NA	106	-1151	multi-exon	FALSE	canonical	1	2138	junction_3	4173.27	2	NA	NA	TRUE	NA	NA	NA	B	non_coding	NA	NA	NA	NA	NA	NA	NA	20	-73	FALSE
PB.14576.1	chr9	-	2462	genic	AL158207.1	novel	NA	NA	NA	NA	-1639	345	mono-exon	FALSE	NA	NA	NA	NA	NA	3	NA	NA	NA	NA	NA	NA	B	non_coding	NA	NA	NA	NA	NA	NA	NA	90	7801	FALSE
PB.14576.2	chr9	-	2253	genic	AL158207.1	novel	NA	NA	NA	NA	-1639	136	mono-exon	FALSE	NA	NA	NA	NA	NA	5	NA	NA	NA	NA	NA	NA	B	non_coding	NA	NA	NA	NA	NA	NA	NA	85	7801	FALSE
PB.14608.1	chr9	+	1398	genic	EEF1A1P5	novel	1389	1	NA	NA	-64	292	multi-exon	FALSE	non_canonical	0	0	junction_1	0	2	NA	NA	FALSE	NA	NA	NA	B	coding	187	564	543	1106	133020311	133020874	FALSE	80	-8	TRUE
PB.14608.2	chr9	+	866	genic	EEF1A1P5	novel	1389	1	NA	NA	-64	276	multi-exon	FALSE	non_canonical	0	0	junction_1	0	2	NA	NA	FALSE	NA	NA	NA	B	coding	114	345	65	409	133019486	133020693	FALSE	70	-8	TRUE
PB.14781.1	chrX	-	2544	full-splice_match	EEF1B2P3	ENST00000447718.1	678	1	-183	-1683	-183	1683	mono-exon	FALSE	NA	NA	NA	NA	NA	3	NA	NA	NA	NA	NA	NA	A	coding	225	678	184	861	24789069	24788392	NA	100	NA	FALSE
PB.14784.1	chrX	+	3005	genic	AC112492.5	novel	457	1	NA	NA	92	16332	multi-exon	FALSE	canonical	1	59	junction_2	28	2	NA	NA	FALSE	NA	NA	NA	A	non_coding	NA	NA	NA	NA	NA	NA	NA	20	132	FALSE
PB.14985.1	chrX	-	940	full-splice_match	TTC3P1	ENST00000399586.2	6081	1	-241	5382	-241	-5382	mono-exon	FALSE	NA	NA	NA	NA	NA	3	NA	NA	NA	NA	NA	NA	A	coding	262	786	155	940	75746998	75746213	NA	65	-1	TRUE
PB.15166.1	chrX	+	1310	genic	FAM45BP	novel	1624	1	NA	NA	-26	169	multi-exon	FALSE	canonical	1	210	junction_1	0	2	NA	NA	FALSE	NA	NA	NA	A	coding	252	759	27	785	130495159	130496232	FALSE	95	NA	FALSE
PB.15214.1	chrX	+	1265	full-splice_match	AL589987.1	ENST00000453380.1	819	1	-102	-344	-102	344	mono-exon	FALSE	NA	NA	NA	NA	NA	8	NA	NA	NA	NA	NA	NA	C	coding	273	822	103	924	140091743	140092564	NA	45	NA	FALSE
PB.15214.2	chrX	+	1167	genic	AL589987.1	novel	819	1	NA	NA	-87	348	multi-exon	FALSE	canonical	0	0	junction_1	0	2	NA	NA	FALSE	NA	NA	NA	C	coding	191	576	247	822	140091989	140092564	FALSE	40	NA	FALSE
PB.15214.3	chrX	+	1089	full-splice_match	AL589987.1	ENST00000453380.1	819	1	-81	-189	-81	189	mono-exon	FALSE	NA	NA	NA	NA	NA	2	NA	NA	NA	NA	NA	NA	C	coding	273	822	82	903	140091743	140092564	NA	55	NA	FALSE
