# Supplementary material for: Long-read cDNA sequencing identifies functional pseudogenes in the human transcriptome
Source: Genome Biol. 2021 May 10;22:146. doi: 10.1186/s13059-021-02369-0 (PMC8108447; doi:10.1186/s13059-021-02369-0)
Supplement: Supplementary file 9 — Additional file 9: Table S7. RNA-seq of PDCL3P4 knockout lines. [file 13059_2021_2369_MOESM9_ESM.xlsx]

## Sheet: PDCL3P4_KO_RNA-seq
gene	gene_name	log2(foldchange)	FDR	AveExpr	P value	Control1_1	Control1_2	Control1_3	WT1_1	WT1_2	WT1_3	WT1_4	Null1_2	Null1_4	Null2_1	Null2_2	Null2_3	Null2_4	Null3_1	Null3_2	Null3_3	Null3_4
ENSG00000155093	PTPRN2	-6.55682	2.18e-60	1.58023	1.33e-64	43	61	61	113	58	71	54	0	3	1	0	0	2	0	0	0	0
ENSG00000060718	COL11A1	-10.244	3.66e-34	4.41574	4.46e-38	595	1150	1480	136	84	98	87	0	0	0	0	3	0	0	0	0	0
ENSG00000101605	MYOM1	-3.80924	1.61e-26	3.91408	2.95e-30	475	557	642	172	132	163	134	38	34	27	17	29	29	17	8	16	19
ENSG00000185222	TCEAL9	-5.03307	1.7e-24	1.42192	4.15e-28	25	30	23	78	86	93	57	0	0	1	2	6	3	1	1	3	0
ENSG00000269190	FBXO17	-7.27756	1.6e-22	2.07078	4.89e-26	182	188	209	31	24	25	13	1	0	0	1	0	0	3	0	0	0
ENSG00000164695	CHMP4C	-8.1475	3.26e-22	1.48977	1.19e-25	121	147	117	15	15	13	12	0	0	0	0	0	0	0	0	1	0
ENSG00000244119	PDCL3P4	-4.7749	4.48e-21	0.0445928	1.91e-24	20	16	36	17	13	21	11	1	2	0	0	0	1	0	0	1	1
ENSG00000007062	PROM1	-2.12055	3.21e-15	2.16052	1.57e-18	77	102	118	66	42	72	62	6	7	19	12	21	23	22	26	25	22
ENSG00000103490	PYCARD	-1.74567	4.74e-11	3.08455	2.6e-14	220	186	114	98	106	96	134	48	59	50	67	43	31	27	37	27	34
ENSG00000168818	STX18	-1.34214	1.24e-09	6.57814	8.36e-13	2085	2028	1672	1078	1084	1145	976	767	1003	572	550	545	512	512	419	467	499
ENSG00000219665	ZNF433-AS1	-3.18433	1.24e-09	0.00762982	8.35e-13	31	15	26	14	15	10	6	3	3	2	4	2	1	1	1	0	1
ENSG00000151388	ADAMTS12	-2.37094	2.25e-09	0.732509	1.74e-12	34	50	26	32	12	19	20	0	6	4	6	5	4	6	4	9	10
ENSG00000263171	AC026954.3	4.71811	2.25e-09	0.132126	1.79e-12	0	0	0	2	0	1	0	2	2	13	13	23	16	21	20	14	26
ENSG00000155980	KIF5A	-5.47456	6.85e-09	-0.0283399	5.86e-12	22	40	47	9	0	9	3	0	0	2	0	0	1	0	0	0	0
ENSG00000118246	FASTKD2	-5.56425	7.57e-09	1.10902	6.93e-12	1	1	3	91	56	78	85	0	0	2	0	2	2	2	0	1	0
ENSG00000182459	TEX19	-1.72446	1.63e-08	1.56647	1.59e-11	30	34	29	58	47	60	60	19	16	23	16	8	13	11	17	9	12
ENSG00000082175	PGR	-4.41625	1.09e-07	-0.812015	1.2e-10	2	3	4	17	11	9	13	0	0	1	0	0	0	0	0	2	0
ENSG00000135046	ANXA1	-1.73085	1.09e-07	6.62993	1.14e-10	2323	2537	2367	1051	1088	1134	978	994	1047	418	354	399	369	329	374	378	361
ENSG00000136352	NKX2-1	-1.81789	1.42e-07	4.02193	1.64e-10	465	446	452	164	99	145	144	146	111	65	50	78	74	65	69	58	71
ENSG00000263745	AP005230.1	-3.73868	5.29e-07	-0.320758	6.46e-10	23	30	18	3	10	5	3	1	2	0	0	2	1	0	1	0	2
ENSG00000261359	PYCARD-AS1	-1.70202	5.62e-07	2.46252	7.2e-10	128	137	84	66	66	63	67	32	48	17	52	22	29	17	16	16	25
ENSG00000188227	ZNF793	-4.68674	6.77e-07	-0.0518376	9.09e-10	3	1	1	37	19	33	28	0	0	1	1	0	0	1	0	3	0
ENSG00000213859	KCTD11	3.18038	9.39e-07	1.68812	1.32e-09	3	0	1	14	3	9	5	8	4	53	55	59	61	63	40	67	75
ENSG00000104870	FCGRT	1.916	1.07e-06	2.15093	1.57e-09	15	8	8	16	16	22	22	46	25	42	53	42	35	107	80	92	95
ENSG00000106624	AEBP1	-3.15075	1.24e-06	0.635553	1.89e-09	52	59	58	9	6	8	6	5	6	2	3	1	2	4	1	2	5
ENSG00000180964	TCEAL8	-5.51758	5.66e-06	-0.718961	8.98e-09	0	1	0	18	17	17	14	0	0	0	0	1	0	0	0	0	0
ENSG00000176406	RIMS2	-1.60817	9.34e-06	1.58361	1.54e-08	51	87	57	30	35	34	24	31	12	15	11	15	10	22	11	12	14
ENSG00000163565	IFI16	-6.1343	1.04e-05	-0.871561	1.77e-08	0	0	0	15	8	15	20	0	0	0	0	0	0	0	0	0	0
ENSG00000164265	SCGB3A2	-6.02855	1.28e-05	-0.936866	2.26e-08	0	0	0	15	8	15	16	0	0	0	0	0	0	0	0	0	0
ENSG00000118004	COLEC11	-3.14016	1.4e-05	0.861386	2.56e-08	105	67	27	6	5	11	12	0	3	2	4	9	7	4	2	5	2
ENSG00000163347	CLDN1	-1.71729	3.04e-05	2.80381	5.75e-08	120	166	195	113	52	81	70	45	73	17	13	16	15	38	42	61	30
ENSG00000185885	IFITM1	-2.17652	3.39e-05	0.326767	6.63e-08	29	22	12	13	21	22	14	13	4	2	5	1	6	2	1	2	7
ENSG00000178522	AMBN	-4.67772	3.71e-05	2.44207	7.48e-08	0	0	1	241	157	221	192	0	1	6	1	6	8	4	8	9	5
ENSG00000198626	RYR2	-0.887174	3.74e-05	3.20536	7.76e-08	83	115	145	143	124	121	109	51	58	108	65	75	84	43	58	71	69
ENSG00000250786	SNHG18	-2.45964	3.91e-05	0.508265	8.36e-08	52	38	26	8	13	9	16	5	2	0	3	3	1	5	10	8	6
ENSG00000198915	RASGEF1A	-1.44854	5.38e-05	0.980677	1.18e-07	43	35	35	27	20	20	14	7	10	14	15	8	13	6	8	10	14
ENSG00000127920	GNG11	-2.06034	7.59e-05	2.25273	1.72e-07	175	153	130	15	43	18	32	10	23	26	21	20	13	29	16	16	27
ENSG00000085563	ABCB1	-0.911679	9.94e-05	4.07699	2.31e-07	233	326	362	211	117	195	147	178	103	161	109	128	119	109	96	113	124
ENSG00000013016	EHD3	-3.42809	0.000112278	0.0466108	2.67e-07	17	30	50	2	9	7	10	0	0	0	0	0	0	3	3	2	8
ENSG00000132386	SERPINF1	1.38688	0.000186558	6.77973	4.56e-07	350	279	253	714	633	830	697	1034	1269	2108	2485	1930	2188	876	954	857	1131
ENSG00000117148	ACTL8	-2.28219	0.000220196	3.57286	5.54e-07	48	13	20	349	338	387	301	46	71	41	31	46	41	36	39	61	45
ENSG00000261780	LINC02582	-4.78482	0.000220196	-0.84019	5.65e-07	0	0	0	19	12	12	15	0	0	0	0	0	0	0	1	1	0
ENSG00000164484	TMEM200A	-1.55192	0.000363219	2.34138	9.53e-07	74	111	157	69	35	50	56	52	43	43	14	12	35	29	13	20	12
ENSG00000180730	SHISA2	-3.26507	0.000376573	-0.0271964	1.01e-06	0	6	5	31	32	15	24	4	0	0	0	0	1	3	4	4	1
ENSG00000278964	AC132938.4	-1.57059	0.000445222	0.996561	1.22e-06	13	12	27	44	36	47	22	10	13	8	13	3	10	14	10	12	7
ENSG00000146166	LGSN	-1.74758	0.000459905	2.31	1.29e-06	79	119	111	64	54	60	70	30	50	4	8	7	12	21	44	46	20
ENSG00000053108	FSTL4	-2.94462	0.000639819	-0.566376	1.84e-06	2	2	6	17	6	18	17	1	1	0	0	3	1	1	0	0	5
ENSG00000006016	CRLF1	-1.10704	0.000724923	5.61905	2.12e-06	1254	1203	790	387	376	475	397	284	265	245	342	243	233	384	446	412	507
ENSG00000196781	TLE1	-1.59888	0.000738098	0.527437	2.21e-06	14	14	13	31	24	26	18	13	8	7	9	5	7	6	6	0	7
ENSG00000078018	MAP2	-1.86558	0.00077742	1.3382	2.37e-06	56	68	102	20	10	19	9	6	6	17	9	13	16	11	10	17	8
ENSG00000253563	NKX2-1-AS1	-1.71864	0.000808122	1.67631	2.52e-06	82	80	99	35	14	24	19	33	22	11	9	13	7	15	15	18	11
ENSG00000197124	ZNF682	-0.977909	0.000857658	1.97296	2.72e-06	64	51	60	57	43	38	44	21	22	42	22	33	24	29	14	42	23
ENSG00000169851	PCDH7	1.71686	0.000923595	1.54604	2.99e-06	4	12	19	11	3	17	13	15	6	56	29	45	37	45	37	52	68
ENSG00000143878	RHOB	-1.96187	0.00107146	1.61452	3.53e-06	31	35	45	67	48	41	79	35	29	4	5	7	0	17	10	15	8
ENSG00000033327	GAB2	0.561721	0.00127585	5.32633	4.32e-06	231	336	398	347	245	338	238	417	340	609	330	504	502	441	528	539	485
ENSG00000186103	ARGFX	-4.70732	0.00127585	-0.622904	4.36e-06	0	0	0	22	16	14	20	0	0	0	0	0	0	3	0	0	0
ENSG00000171385	KCND3	2.93349	0.00130382	1.18499	4.54e-06	2	0	3	6	5	2	9	1	3	25	12	18	18	71	64	84	34
ENSG00000197497	ZNF665	-2.47628	0.00133108	-0.35594	4.71e-06	19	14	16	11	10	6	2	0	0	0	1	3	0	1	4	6	5
ENSG00000150051	MKX	-3.95347	0.00158151	-1.09189	5.7e-06	0	0	1	11	9	7	14	0	0	0	0	1	0	0	0	2	0
ENSG00000260532	AL031598.1	2.43028	0.00189398	-0.207766	6.94e-06	1	1	4	2	1	2	1	21	9	5	0	8	7	13	10	17	11
ENSG00000123576	ESX1	-3.48931	0.00207708	-0.0306154	7.73e-06	1	2	1	32	30	28	21	0	0	7	3	3	2	0	0	0	0
ENSG00000237505	PKN2-AS1	-1.01992	0.00210772	1.55253	7.98e-06	37	46	61	22	29	33	38	15	17	17	28	17	22	20	22	17	19
ENSG00000128656	CHN1	0.677036	0.00249279	6.33881	9.74e-06	441	603	557	648	574	648	568	625	559	1492	1129	1223	1193	790	931	898	898
ENSG00000187583	PLEKHN1	0.973489	0.00249279	1.70935	9.62e-06	20	17	22	15	18	23	17	27	34	50	45	49	50	31	42	30	31
ENSG00000214189	ZNF788	-1.54282	0.00305682	1.11025	1.21e-05	19	21	25	42	35	38	37	2	15	24	12	15	17	2	13	3	9
ENSG00000219438	FAM19A5	-4.02072	0.0030735	-0.400518	1.24e-05	0	0	0	18	22	31	15	0	2	1	0	0	0	0	1	0	3
ENSG00000198354	DCAF12L2	-4.02851	0.00324626	-0.670749	1.35e-05	0	0	0	20	9	25	13	0	0	0	0	0	0	0	2	1	2
ENSG00000205978	NYNRIN	0.637358	0.00324626	4.4484	1.34e-05	129	200	211	181	100	156	142	244	161	355	177	319	235	285	284	243	285
ENSG00000217716	RPS10P3	-1.74522	0.00329169	-0.00387583	1.39e-05	11	7	8	16	25	12	13	5	6	6	8	4	2	2	2	1	5
ENSG00000187601	MAGEH1	-1.08536	0.00334888	3.61748	1.43e-05	183	190	152	164	172	166	156	144	175	62	44	41	46	84	67	81	82
ENSG00000047648	ARHGAP6	-1.99742	0.00347956	0.486702	1.51e-05	20	30	35	22	12	17	13	0	3	6	0	3	1	9	3	19	11
ENSG00000180264	ADGRD2	1.28407	0.00347956	1.0544	1.53e-05	10	9	7	5	7	16	14	24	18	40	15	25	19	30	42	23	16
ENSG00000162733	DDR2	2.16915	0.00382757	0.977188	1.71e-05	5	7	6	9	2	8	2	7	4	63	33	40	55	32	11	13	7
ENSG00000136826	KLF4	-1.24518	0.00393826	2.86183	1.78e-05	35	42	64	190	125	111	154	28	25	62	27	53	40	56	70	55	48
ENSG00000130203	APOE	2.00069	0.00415519	4.65079	1.9e-05	138	100	71	57	70	82	86	100	128	92	160	81	108	699	644	653	1033
ENSG00000134121	CHL1	-1.60793	0.00422366	2.35895	1.96e-05	89	167	196	39	18	39	25	44	38	26	28	33	30	18	21	14	14
ENSG00000064692	SNCAIP	2.1668	0.00498364	0.618788	2.34e-05	1	7	6	5	4	4	2	5	1	19	8	15	14	42	43	33	20
ENSG00000118231	CRYGD	0.965162	0.0050733	1.64791	2.42e-05	20	15	22	16	16	24	14	40	45	37	55	29	35	27	32	35	34
ENSG00000214575	CPEB1	0.89949	0.00620444	2.23938	2.99e-05	15	28	25	41	37	34	22	79	38	74	43	48	55	60	64	59	47
ENSG00000128165	ADM2	0.70222	0.00787343	3.89534	3.89e-05	145	124	136	101	60	81	85	123	110	230	178	174	230	164	212	174	181
ENSG00000178662	CSRNP3	1.44864	0.00787343	0.865482	3.86e-05	6	1	14	11	6	11	5	17	10	33	9	17	17	34	23	34	30
ENSG00000118733	OLFM3	-1.24181	0.00798765	2.76986	4e-05	116	166	202	76	36	59	43	16	17	84	46	47	51	52	41	45	36
ENSG00000101144	BMP7	-3.03037	0.0083407	3.84538	4.23e-05	511	544	561	140	58	109	117	26	31	0	1	0	1	80	59	79	88
ENSG00000152661	GJA1	-3.52387	0.00837954	0.201608	4.32e-05	1	0	2	39	34	28	36	0	0	0	0	0	0	4	2	9	3
ENSG00000167771	RCOR2	1.03907	0.00837954	4.719	4.35e-05	192	164	137	150	130	174	143	191	211	507	602	521	499	190	203	175	250
ENSG00000166426	CRABP1	-1.23496	0.00924695	1.076	4.85e-05	44	22	21	17	26	35	30	8	16	11	13	10	23	12	4	8	19
ENSG00000100867	DHRS2	-1.55387	0.00925339	2.7845	4.91e-05	266	217	131	29	30	24	52	27	18	42	46	48	27	34	38	54	45
ENSG00000184613	NELL2	0.761531	0.00979379	4.6136	5.32e-05	84	160	134	259	147	196	192	175	166	467	224	297	318	330	314	364	344
ENSG00000272267	AC021242.3	1.21623	0.00979379	1.04582	5.28e-05	6	8	15	17	7	8	10	30	23	29	16	12	23	27	25	47	15
ENSG00000184344	GDF3	-1.91571	0.00997148	-0.483992	5.48e-05	11	5	9	6	14	6	11	6	3	0	0	2	4	4	0	3	2
ENSG00000184588	PDE4B	2.71295	0.0107905	0.0922508	5.99e-05	0	2	2	4	2	2	1	0	1	7	5	10	5	32	30	17	28
ENSG00000180353	HCLS1	-2.59446	0.0126715	4.8274	7.12e-05	890	794	836	350	270	338	326	342	392	14	29	23	21	17	15	11	11
ENSG00000139289	PHLDA1	0.91533	0.0128261	2.40051	7.28e-05	25	28	39	54	20	29	33	47	25	78	44	62	57	90	84	86	70
ENSG00000118971	CCND2	-0.915663	0.0138927	3.42927	7.97e-05	218	179	194	102	112	97	91	47	46	56	77	53	71	88	104	102	144
ENSG00000046889	PREX2	1.29081	0.0145372	2.37912	8.46e-05	15	9	15	50	36	28	27	27	20	85	57	47	76	89	89	107	80
ENSG00000229047	AF127577.1	-1.60368	0.0145372	-0.456729	8.52e-05	8	11	5	7	9	9	11	4	1	3	0	1	1	4	6	4	5
ENSG00000265787	CYP4F35P	-2.1397	0.0145858	-0.325829	8.64e-05	26	16	16	6	4	3	5	2	0	4	1	3	1	0	3	2	9
ENSG00000184221	OLIG1	1.34735	0.0154796	1.15699	9.26e-05	2	6	3	16	11	15	18	23	23	20	27	15	34	29	33	21	48
ENSG00000090376	IRAK3	-1.41058	0.0174623	0.387472	0.000106594	16	22	20	15	11	7	29	10	11	6	10	7	6	1	8	5	2
ENSG00000158769	F11R	-0.445359	0.0174623	4.71313	0.000106477	322	280	290	329	268	314	284	196	253	243	268	204	231	203	219	220	251
ENSG00000277363	SRCIN1	0.663344	0.018302	3.40928	0.000112837	80	101	99	58	62	64	63	101	65	168	119	140	157	127	124	114	136
ENSG00000189350	TOGARAM2	1.60862	0.0183296	0.186581	0.000114126	7	1	3	2	3	7	5	14	17	12	4	15	5	24	9	14	17
ENSG00000144821	MYH15	1.89328	0.0189275	1.18522	0.000119019	10	6	4	10	5	11	7	3	6	35	15	8	14	64	57	59	43
ENSG00000163132	MSX1	-0.641499	0.0189275	5.02274	0.00012016	520	546	495	305	244	361	327	242	373	335	300	291	231	196	204	197	279
ENSG00000142549	IGLON5	1.62315	0.0204745	-0.197261	0.000131231	4	6	2	2	2	4	0	9	8	14	14	9	11	12	9	5	3
ENSG00000111674	ENO2	0.383604	0.0210831	6.94044	0.000136418	1180	1180	1175	968	806	962	800	1278	1107	1721	1412	1435	1334	1277	1420	1394	1396
ENSG00000151892	GFRA1	5.09758	0.0219096	1.39644	0.000143104	0	0	0	4	2	0	1	0	0	0	1	0	8	134	76	106	88
ENSG00000085831	TTC39A	0.631409	0.0219271	2.81329	0.000144562	38	66	56	47	45	47	51	65	68	107	90	99	84	75	58	89	76
ENSG00000171954	CYP4F22	2.10667	0.0219271	-0.344627	0.000145895	0	6	2	0	1	4	0	4	12	9	3	5	5	8	16	6	19
ENSG00000107249	GLIS3	2.2032	0.0221607	1.08191	0.000148802	4	1	6	18	5	3	4	3	2	24	9	13	19	74	38	63	44
ENSG00000132932	ATP8A2	-1.45357	0.0222021	3.1207	0.000150435	177	217	270	79	57	76	65	105	87	32	11	12	18	63	56	60	52
ENSG00000105664	COMP	1.23335	0.0231461	3.16176	0.000158245	57	48	48	31	37	61	47	71	83	164	215	198	194	50	31	72	76
ENSG00000258986	TMEM179	-1.28096	0.0238104	1.01953	0.00016424	41	52	33	12	16	23	15	9	4	11	10	15	4	17	10	13	24
ENSG00000049089	COL9A2	1.14598	0.0243645	2.01031	0.000169549	25	32	23	14	16	20	21	38	25	77	85	81	73	24	27	38	32
ENSG00000205293	LINC01602	-2.90537	0.0261874	-0.690873	0.000183833	0	0	0	19	17	9	14	4	1	1	0	1	1	1	1	1	0
ENSG00000163909	HEYL	0.578667	0.0266189	3.0327	0.000188487	51	74	60	62	43	67	64	84	61	143	85	105	99	91	85	100	89
ENSG00000135218	CD36	-0.782127	0.027074	2.44474	0.000193362	75	83	87	54	40	72	65	16	30	52	39	33	35	55	60	57	36
ENSG00000106537	TSPAN13	-0.388191	0.0276264	5.66229	0.000198994	508	577	623	545	597	540	558	427	507	531	393	420	445	452	448	474	435
ENSG00000124126	PREX1	0.54475	0.0287139	3.67754	0.00020858	69	94	102	120	75	121	95	141	99	188	103	175	158	162	133	158	156
ENSG00000169184	MN1	0.828755	0.0293608	3.50427	0.000215071	57	77	90	113	59	68	59	96	59	171	77	108	98	195	194	217	180
ENSG00000137801	THBS1	2.56575	0.0308117	2.22694	0.00022758	2	2	4	32	18	10	8	4	2	35	10	27	31	179	144	139	128
ENSG00000166206	GABRB3	0.509429	0.0337801	5.40891	0.000253629	240	301	388	487	225	333	345	430	365	648	328	469	398	587	533	630	536
ENSG00000179750	APOBEC3B	-1.76057	0.0337801	-0.335644	0.000252681	12	13	2	18	5	7	13	2	0	1	0	3	3	6	3	5	7
ENSG00000205740	AL359878.1	1.46699	0.0360269	-0.148957	0.000272698	1	6	5	4	1	5	1	5	6	17	6	9	7	12	12	16	7
ENSG00000249035	CLMAT3	1.55273	0.0373786	0.958453	0.000285211	3	1	8	19	8	12	4	16	16	10	9	28	13	49	25	43	33
ENSG00000157570	TSPAN18	0.819798	0.038985	3.83819	0.000302267	91	105	133	111	63	90	73	75	66	201	126	143	164	235	241	272	238
ENSG00000196562	SULF2	0.859135	0.038985	4.20835	0.000301184	74	104	120	157	91	146	149	99	62	291	173	260	258	291	255	323	290
ENSG00000249509	AC023886.1	1.05234	0.038985	1.02021	0.000304607	4	11	12	17	10	16	6	15	15	15	19	31	21	31	24	35	29
ENSG00000128805	ARHGAP22	-1.33562	0.0391169	0.449357	0.000308026	20	12	7	25	16	20	23	6	5	3	2	4	8	4	11	16	14
ENSG00000081985	IL12RB2	-0.865744	0.0405733	1.70036	0.000321971	29	51	80	41	24	34	28	23	20	37	19	28	20	20	18	32	15
ENSG00000165025	SYK	-1.70346	0.0432006	0.842241	0.000345457	5	9	19	42	25	47	37	6	2	3	8	2	1	21	10	17	14
ENSG00000198892	SHISA4	2.26534	0.0452447	0.807017	0.000364565	12	8	2	1	1	7	1	10	10	32	74	41	38	5	7	11	2
ENSG00000137868	STRA6	0.842565	0.0453273	2.08744	0.000367997	18	30	25	37	17	30	31	33	22	69	75	36	66	49	45	54	54
ENSG00000131730	CKMT2	1.3819	0.04572	0.100859	0.000373977	8	4	9	2	1	2	4	13	6	9	13	18	8	15	8	18	10
ENSG00000123364	HOXC13	0.673248	0.0478069	4.04199	0.000396883	67	73	68	160	130	172	140	164	157	211	204	184	220	209	183	196	219
ENSG00000169116	PARM1	1.15876	0.0478069	3.59758	0.000394503	32	42	42	110	52	112	79	36	33	247	143	213	177	210	177	168	179
ENSG00000117122	MFAP2	-2.34863	0.0480281	1.46611	0.000401651	3	9	3	65	81	91	73	3	0	4	6	8	0	10	32	18	18
ENSG00000150471	ADGRL3	1.35682	0.052104	2.57981	0.000438918	16	26	39	38	15	30	41	21	12	106	23	62	61	130	116	175	91
ENSG00000136098	NEK3	-1.479	0.0522809	-0.165423	0.0004436	8	9	11	12	12	7	17	11	3	2	4	2	1	2	8	1	6
ENSG00000203867	RBM20	2.87887	0.0533357	-0.565495	0.000455805	0	1	0	1	0	1	3	0	0	2	2	4	6	16	21	19	5
ENSG00000187210	GCNT1	-0.785459	0.0554684	1.98093	0.000477417	47	47	66	45	43	51	40	45	40	32	33	26	12	32	21	30	20
ENSG00000180806	HOXC9	-0.879746	0.0566576	1.02104	0.000491111	19	24	19	26	25	32	25	11	20	14	19	15	17	11	13	6	11
ENSG00000235750	KIAA0040	0.544684	0.0570126	3.33775	0.000497669	60	79	76	92	55	95	75	75	95	149	78	125	122	113	144	143	117
ENSG00000138613	APH1B	0.479006	0.0582035	4.83706	0.000511617	156	193	286	242	225	254	206	266	218	449	257	278	336	413	352	354	356
ENSG00000142235	LMTK3	0.627594	0.0596053	3.17343	0.000527577	94	101	61	55	37	55	52	82	95	117	113	124	110	97	79	120	108
ENSG00000164442	CITED2	0.568521	0.0597507	4.60839	0.000532511	105	183	151	237	180	211	208	222	267	426	239	352	372	248	219	235	261
ENSG00000099284	H2AFY2	-1.00407	0.0602056	4.59456	0.000540241	454	490	453	182	200	264	278	296	267	192	208	228	168	46	99	91	94
ENSG00000164403	SHROOM1	0.582195	0.0617544	4.2128	0.000557908	158	175	173	123	103	118	116	183	193	290	261	278	277	196	156	161	153
ENSG00000236287	ZBED5	-0.585036	0.063557	5.37548	0.000578073	614	842	723	399	255	332	374	338	255	433	282	308	337	364	429	363	379
ENSG00000136040	PLXNC1	0.595239	0.0639719	4.20571	0.000585751	80	116	184	193	105	143	139	179	130	363	142	226	217	247	227	256	188
ENSG00000077264	PAK3	-0.862493	0.0644946	2.91259	0.000594474	103	118	200	94	50	54	70	68	53	85	27	67	47	58	38	86	30
ENSG00000183117	CSMD1	-0.98319	0.0670812	2.70635	0.000622412	113	154	167	54	32	53	46	67	55	75	32	52	46	30	35	41	24
ENSG00000185133	INPP5J	0.728224	0.0672797	2.26671	0.00062836	35	25	23	29	30	35	46	44	50	45	74	59	72	42	48	65	56
ENSG00000168824	NSG1	-0.695312	0.0690438	6.57012	0.00064905	1484	1541	1343	1018	870	1083	986	1004	1022	985	969	863	953	433	450	424	470
ENSG00000170561	IRX2	-1.00086	0.0691221	0.891739	0.000654006	30	26	35	24	16	16	14	14	14	14	9	2	6	11	18	14	17
ENSG00000147852	VLDLR	0.70865	0.0740146	4.02676	0.000704815	80	109	120	143	108	125	110	107	88	258	102	188	171	303	275	254	221
ENSG00000154645	CHODL	-1.87681	0.0746049	-0.616903	0.00071499	16	15	10	5	6	2	1	6	3	1	4	2	1	1	2	1	0
ENSG00000177551	NHLH2	-1.43689	0.0768054	0.565263	0.000740767	13	31	35	20	11	13	18	2	3	15	11	17	15	5	0	5	3
ENSG00000091622	PITPNM3	1.00278	0.0786367	0.623891	0.00076323	9	9	11	9	3	8	8	19	11	30	10	24	10	19	12	17	20
ENSG00000074527	NTN4	1.0413	0.0796841	2.35572	0.00077826	23	36	48	26	16	16	41	14	31	126	44	106	67	53	57	76	68
ENSG00000129038	LOXL1	0.536802	0.0801552	3.52156	0.000787754	66	83	71	104	66	119	97	82	128	164	160	141	137	124	115	136	124
ENSG00000253549	CA3-AS1	-1.37233	0.0806282	-0.340901	0.000797325	17	12	6	4	8	5	11	5	5	6	4	4	3	2	2	4	1
ENSG00000115138	POMC	-2.66885	0.0822652	-0.633873	0.000819233	20	21	16	1	2	1	1	0	0	0	4	0	5	1	0	0	3
ENSG00000168702	LRP1B	-1.25915	0.0822652	1.03545	0.000823555	29	27	55	24	19	25	15	18	20	13	1	3	2	18	13	18	13
ENSG00000178033	CALHM5	2.02258	0.0844002	-0.0492832	0.000855233	5	1	6	3	0	2	1	0	1	18	14	6	7	30	15	13	9
ENSG00000259577	CERNA1	1.22319	0.0844002	0.362676	0.000851439	4	4	5	11	2	8	7	8	10	17	5	13	23	23	15	9	21
ENSG00000122786	CALD1	0.687572	0.0866243	6.43537	0.000888346	253	328	476	1010	580	814	839	962	746	1645	739	1061	939	1145	1034	1206	998
ENSG00000162576	MXRA8	0.72547	0.0866243	3.29225	0.00088358	76	74	75	56	60	73	55	138	103	158	176	139	146	60	84	73	77
ENSG00000100031	GGT1	0.605985	0.086886	3.11277	0.000897071	73	76	53	65	43	67	62	79	54	82	124	102	131	109	91	101	121
ENSG00000133256	PDE6B	-1.02852	0.086886	1.19436	0.000901637	27	42	23	23	33	21	33	23	28	17	23	6	8	11	14	8	9
ENSG00000048740	CELF2	-1.17628	0.0881441	3.58199	0.000920074	141	225	303	214	84	126	124	103	73	32	11	29	27	128	138	127	118
ENSG00000232931	LINC00342	-0.667933	0.0888633	2.04091	0.000933005	52	54	76	48	34	44	35	33	29	24	29	25	32	35	25	51	36
ENSG00000249641	HOXC13-AS	0.923228	0.089859	1.64626	0.000948944	7	10	9	24	22	25	31	25	23	36	39	41	38	35	34	54	44
ENSG00000029534	ANK1	1.22562	0.0903539	1.75158	0.000959686	4	1	9	38	19	25	23	44	34	61	33	57	60	27	39	39	26
ENSG00000279694	AC011270.2	-1.04028	0.090908	0.769717	0.000971121	31	28	23	11	15	17	22	17	6	9	12	9	10	10	9	3	21
ENSG00000116329	OPRD1	1.72038	0.0910472	0.51576	0.000978165	4	7	4	7	6	5	2	25	17	30	35	24	27	5	6	2	2
ENSG00000085276	MECOM	-0.513298	0.0912377	4.13994	0.000985782	177	224	274	259	148	169	197	163	166	180	77	128	111	180	145	202	156
ENSG00000174938	SEZ6L2	0.723877	0.0921139	3.86919	0.00100087	126	122	93	97	83	104	81	187	162	250	268	233	215	103	111	104	100
ENSG00000247271	ZBED5-AS1	-0.668329	0.0924014	2.8164	0.00100964	124	98	110	59	73	65	64	75	61	44	57	41	42	47	72	49	67
ENSG00000078114	NEBL	1.50583	0.0937601	2.09496	0.0010302	5	11	9	32	26	30	17	16	6	75	20	34	31	100	111	117	63
ENSG00000233608	TWIST2	4.05322	0.0954697	2.3608	0.00105482	0	0	2	8	8	5	8	2	4	190	222	201	194	1	0	0	0
ENSG00000116918	TSNAX	-0.414137	0.0978916	5.10095	0.00108755	371	358	358	406	448	402	343	269	339	377	338	218	322	310	273	302	289
ENSG00000107736	CDH23	-0.89019	0.102202	1.92142	0.00114167	87	53	74	48	18	36	23	32	24	23	34	18	16	23	38	36	24
ENSG00000279656	AL132780.4	-0.795267	0.102901	0.558639	0.00115577	12	17	19	20	12	16	20	11	10	10	10	8	9	8	8	15	10
ENSG00000131914	LIN28A	2.94336	0.103844	3.92433	0.0011727	15	6	13	37	34	45	50	3	0	27	8	21	22	569	569	624	570
ENSG00000226792	C13orf42	0.922007	0.109474	3.95397	0.00124296	26	48	32	156	110	156	144	198	209	244	203	170	231	162	177	176	149
ENSG00000181894	ZNF329	1.40289	0.113428	1.88998	0.00129478	12	7	10	29	14	18	29	3	7	95	62	69	70	39	54	34	50
ENSG00000132718	SYT11	0.863858	0.114889	4.06034	0.00131847	119	153	158	100	97	75	56	224	258	388	231	264	267	104	97	108	108
ENSG00000064042	LIMCH1	1.07116	0.114946	4.2933	0.00133315	66	108	155	140	88	117	129	42	38	446	169	241	222	405	339	357	307
ENSG00000064218	DMRT3	-2.01274	0.114946	0.966599	0.00132812	44	44	44	21	11	24	29	1	2	1	0	0	0	12	16	21	27
ENSG00000164647	STEAP1	-0.458728	0.120489	4.66577	0.00140668	327	384	320	246	262	265	229	280	291	221	168	181	180	206	233	229	212
ENSG00000245532	NEAT1	0.475925	0.120489	6.35594	0.00141215	742	790	768	601	474	431	704	1111	640	1198	818	977	944	786	1203	1094	620
ENSG00000114541	FRMD4B	-0.776769	0.124505	1.25796	0.00146682	16	32	32	39	24	33	23	12	21	25	12	27	18	18	9	18	12
ENSG00000164099	PRSS12	0.512437	0.128343	6.90754	0.00151988	705	956	1160	1107	678	1048	902	860	701	1626	1017	1330	1132	1715	1818	1974	1833
ENSG00000156298	TSPAN7	-1.23608	0.130141	0.0945206	0.00154911	10	11	15	11	11	18	14	7	1	0	5	2	11	12	5	8	5
ENSG00000131016	AKAP12	0.651565	0.132252	7.06415	0.00158231	597	924	1384	1485	654	1020	835	1050	634	2374	880	1536	1404	2330	2027	2236	1716
ENSG00000137558	PI15	2.91598	0.135476	2.02053	0.00162915	0	0	6	26	4	9	9	3	0	17	3	6	7	160	123	167	130
ENSG00000113657	DPYSL3	-1.0464	0.135705	3.14352	0.00164019	63	109	71	156	111	192	140	99	74	24	13	24	28	94	82	98	70
ENSG00000080709	KCNN2	1.37537	0.138241	0.277865	0.00168494	1	3	2	14	6	6	3	14	26	19	4	6	13	10	22	13	10
ENSG00000140557	ST8SIA2	0.563838	0.138241	3.53652	0.00168772	92	113	84	86	84	75	68	78	64	160	144	153	174	132	132	147	155
ENSG00000100626	GALNT16	0.908035	0.13861	1.75473	0.00170069	21	30	26	26	15	16	9	29	21	63	71	56	42	21	30	26	39
ENSG00000115828	QPCT	1.42749	0.139198	1.08901	0.00171639	1	2	5	18	15	16	7	16	11	19	14	8	20	44	31	57	45
ENSG00000205913	SRRM2-AS1	0.910205	0.139856	0.520423	0.00173305	7	8	13	10	5	5	7	12	17	19	8	16	10	24	18	16	15
ENSG00000026508	CD44	-2.82925	0.143362	0.130586	0.00178524	0	0	0	31	35	24	33	10	6	2	3	0	3	1	0	0	0
ENSG00000170293	CMTM8	0.432633	0.143394	3.93311	0.0017944	115	122	95	145	99	138	133	162	154	180	225	150	154	151	187	167	174
ENSG00000142700	DMRTA2	0.639275	0.145706	3.49086	0.00183222	52	87	64	102	80	74	102	91	90	209	151	194	171	109	91	103	108
ENSG00000104313	EYA1	2.31537	0.148853	0.305326	0.00188088	0	0	0	5	4	7	4	26	7	3	3	2	0	31	30	26	28
ENSG00000144730	IL17RD	0.490749	0.149198	3.82253	0.00189435	92	111	151	146	64	141	71	147	128	206	108	146	150	162	186	177	204
ENSG00000167566	NCKAP5L	0.334824	0.149276	5.01152	0.00190444	244	308	307	256	215	274	284	296	288	447	305	403	326	400	359	370	370
ENSG00000162039	MEIOB	-1.32726	0.154534	0.113707	0.0019904	5	4	6	15	24	18	20	3	7	1	7	5	10	6	7	4	5
ENSG00000258376	AC004846.1	1.23941	0.154534	0.552902	0.00198819	1	7	17	7	2	11	3	13	13	48	13	18	16	12	12	13	12
ENSG00000279646		-0.902835	0.157417	0.614389	0.00203714	10	14	16	21	17	26	21	13	10	6	12	6	8	4	12	13	15
ENSG00000171243	SOSTDC1	2.41911	0.157502	-0.696084	0.00204786	0	0	0	1	3	3	0	1	1	4	2	0	3	12	14	16	11
ENSG00000111344	RASAL1	0.924895	0.163823	1.79248	0.00214004	25	20	15	20	13	36	16	55	22	41	65	48	64	26	23	18	45
ENSG00000089091	DZANK1	-0.629322	0.164841	1.8937	0.00220354	27	42	40	58	34	53	49	27	22	36	23	38	20	23	37	25	41
ENSG00000128918	ALDH1A2	-1.34281	0.164841	1.92611	0.00220365	9	8	13	121	61	87	80	20	8	32	18	45	32	16	27	14	13
ENSG00000130201		2.70817	0.164841	-0.823852	0.0021746	4	0	0	1	0	0	0	0	0	1	1	2	10	11	10	15	7
ENSG00000157168	NRG1	1.43667	0.164841	0.283002	0.00219913	2	1	2	11	2	8	8	9	12	28	21	17	26	5	6	9	6
ENSG00000186174	BCL9L	0.593505	0.164841	4.27228	0.00220273	97	141	186	187	114	152	129	166	102	275	161	188	152	323	288	347	274
ENSG00000164112	TMEM155	1.47272	0.166495	-0.10678	0.00223593	1	0	6	4	9	2	1	4	2	19	9	15	9	10	12	11	10
ENSG00000165731	RET	0.527294	0.166495	3.69557	0.00224608	105	117	114	86	56	97	115	131	88	146	102	138	122	199	186	189	185
ENSG00000138136	LBX1	-1.93171	0.167989	1.59438	0.00227649	59	58	72	42	37	51	25	38	53	9	2	11	11	1	0	0	2
ENSG00000166963	MAP1A	0.685968	0.168027	5.03822	0.00228726	212	243	332	277	184	207	188	192	125	434	262	336	336	566	541	606	576
ENSG00000254010		2.33032	0.168311	-0.166097	0.0023014	0	0	2	5	2	0	4	4	0	7	1	4	3	34	19	27	6
ENSG00000255198	SNHG9	-0.744893	0.168693	2.6252	0.00231693	88	56	49	73	68	110	84	48	64	29	79	44	54	42	41	21	44
ENSG00000225264	ZNRF2P2	1.25066	0.170517	0.0246862	0.00235239	4	5	5	6	5	3	2	8	5	9	5	4	10	21	16	21	10
ENSG00000213139	CRYGS	-0.993426	0.170625	0.579503	0.0023643	31	27	21	14	8	18	7	12	5	14	11	9	14	8	9	7	4
ENSG00000146416	AIG1	-0.412139	0.174508	4.57086	0.00242952	234	249	239	305	316	282	231	228	250	242	226	171	208	167	189	190	223
ENSG00000178038	ALS2CL	0.631416	0.174508	2.59295	0.0024394	34	45	50	39	27	68	38	50	36	63	52	76	104	73	88	76	75
ENSG00000204843	DCTN1	0.344274	0.175216	7.1393	0.00246	834	1222	1330	1363	947	1440	1154	1426	1008	1736	1309	1746	1687	1681	1553	1708	1830
ENSG00000183807	FAM162B	-1.22481	0.175995	0.0824807	0.00248168	16	16	23	2	10	16	6	2	6	6	3	3	9	12	5	6	4
ENSG00000249992	TMEM158	0.386472	0.177714	4.66138	0.00251677	208	192	212	221	197	193	212	232	268	317	383	274	278	230	245	298	283
ENSG00000267207	AC005884.1	1.26961	0.178779	-0.173446	0.00254277	4	5	4	3	0	3	6	5	13	18	8	8	7	5	3	14	11
ENSG00000075945	KIFAP3	0.54994	0.180523	4.32484	0.00257859	112	172	147	181	129	159	159	126	99	387	222	261	295	235	215	268	233
ENSG00000272405	AL365181.3	1.69486	0.186539	-0.502486	0.0026759	1	1	1	4	4	2	1	2	0	13	9	10	15	2	7	7	7
ENSG00000229124	VIM-AS1	0.377555	0.187222	7.42933	0.00269713	1129	1409	1435	1703	1165	1620	1495	1346	1250	2092	1464	1896	1952	2204	2353	2415	2428
ENSG00000261586	AC068987.4	1.36741	0.187894	0.587706	0.00271829	9	10	8	4	7	6	1	7	7	15	19	9	2	27	39	23	29
ENSG00000184384	MAML2	1.13207	0.190583	1.78161	0.00276881	8	12	24	40	14	19	13	17	13	41	12	39	26	75	74	82	48
ENSG00000235078	AC231981.1	-0.3728	0.19209	4.5173	0.00280244	220	318	255	260	206	307	220	211	236	212	196	186	191	165	182	199	268
ENSG00000182968	SOX1	-2.46328	0.194121	-0.129764	0.00284391	26	31	20	8	2	1	8	0	0	0	0	0	0	7	0	14	4
ENSG00000223573	TINCR	0.952617	0.197041	0.308722	0.00289872	5	9	8	9	7	1	6	15	16	14	7	14	13	11	15	8	18
ENSG00000107518	ATRNL1	1.44595	0.199955	-0.0443812	0.0029538	5	6	1	2	4	4	3	2	1	10	13	5	9	10	18	22	16
ENSG00000237872	POU5F1P4	-0.873119	0.200463	0.574633	0.00297354	12	18	28	15	12	23	13	12	6	9	11	6	18	4	12	9	10
ENSG00000100344	PNPLA3	0.711422	0.201965	2.83713	0.00302047	25	38	74	77	40	53	39	69	90	79	40	54	58	138	100	117	95
ENSG00000108511	HOXB6	-0.707336	0.201965	1.85353	0.00300949	75	61	41	30	32	29	32	17	27	33	20	27	21	36	25	36	34
ENSG00000109861	CTSC	-0.350847	0.204557	5.48458	0.00307172	445	525	567	521	436	505	468	307	356	605	395	484	477	325	363	417	347
ENSG00000113140	SPARC	0.715749	0.204858	5.07801	0.00308876	158	163	178	331	220	326	272	354	333	275	216	220	226	613	598	628	609
ENSG00000183506	PI4KAP2	0.366134	0.20882	4.69372	0.00316123	172	244	246	267	168	213	189	264	220	390	220	369	277	253	328	277	283
ENSG00000104967	NOVA2	0.716559	0.21435	1.95406	0.00325804	33	33	35	21	20	23	16	38	30	52	59	61	34	59	20	42	48
ENSG00000136274	NACAD	0.655375	0.216183	2.29975	0.00329909	35	46	51	29	11	31	39	59	56	74	49	67	66	40	37	44	71
ENSG00000131242	RAB11FIP4	0.291289	0.219457	5.67139	0.00336245	415	499	511	487	287	469	401	516	473	662	475	584	573	569	548	614	562
ENSG00000175093	SPSB4	0.948042	0.223634	2.6245	0.00344011	24	32	29	31	42	56	44	40	35	46	37	41	43	149	128	102	138
ENSG00000002549	LAP3	-0.258671	0.224724	7.39083	0.00347059	1764	1939	1968	1863	1484	1931	1659	1666	1580	1874	1470	1533	1615	1467	1485	1516	1491
ENSG00000148288	GBGT1	0.414837	0.23122	4.636	0.00358502	262	283	219	206	103	187	154	249	228	325	304	303	294	292	247	277	266
ENSG00000233328	PFN1P1	-0.794284	0.234161	1.06921	0.00364492	22	18	19	26	37	26	22	16	15	10	20	14	24	13	8	11	16
ENSG00000116774	OLFML3	1.4432	0.234777	0.11929	0.00367861	3	1	4	8	6	5	2	3	0	11	11	8	10	21	14	19	25
ENSG00000120451	SNX19	1.5923	0.234777	2.99337	0.00369339	1	0	2	70	47	56	59	110	84	141	56	82	90	131	135	143	121
ENSG00000255438	AL354813.1	1.02999	0.234777	1.38272	0.00369751	6	16	11	27	13	17	11	10	9	51	12	46	20	41	43	50	31
ENSG00000110002	VWA5A	0.692678	0.235209	1.10453	0.00373302	13	15	12	19	11	17	10	21	17	36	27	16	22	22	32	24	18
ENSG00000148677	ANKRD1	2.89124	0.235209	-0.695642	0.00372085	0	0	0	0	1	2	2	0	0	2	0	0	3	20	20	9	12
ENSG00000072609	CHFR	-2.08173	0.235336	-0.856728	0.00374939	0	0	0	12	11	10	11	1	1	3	3	2	3	1	0	1	0
ENSG00000254571	AL358937.1	1.13237	0.237314	0.23461	0.0037954	3	3	11	11	1	6	4	9	10	19	2	12	11	21	15	16	13
ENSG00000175832	ETV4	0.686904	0.237666	3.76068	0.00381553	93	95	102	137	64	99	82	60	45	229	201	206	209	178	147	160	181
ENSG00000137166	FOXP4	0.293698	0.240379	6.26399	0.00387377	560	668	713	772	511	746	641	762	593	908	767	924	814	872	895	922	966
ENSG00000251495	PPIAP11	-0.877889	0.241484	1.83795	0.00390631	39	20	28	30	68	76	46	29	18	40	45	23	32	20	15	15	18
ENSG00000107372	ZFAND5	0.390505	0.24208	8.19836	0.00397506	1786	2087	2308	3297	2013	2807	2579	2396	2066	4218	2614	3139	3070	4099	3859	4089	3700
ENSG00000123009	NME2P1	-1.16592	0.24208	-0.102576	0.00396932	13	14	10	7	12	8	10	6	1	7	10	1	8	4	1	2	9
ENSG00000224318	CHL1-AS2	-1.38101	0.24208	-0.163756	0.00393505	24	11	22	4	4	5	5	5	4	4	1	9	3	2	4	9	1
ENSG00000277462	ZNF670	-0.569345	0.24208	2.44038	0.00396998	32	68	75	91	64	53	58	47	43	56	32	25	57	48	42	51	42
ENSG00000182551	ADI1	-0.38577	0.242337	6.71699	0.00400234	1387	1218	1085	1053	1093	1313	1065	990	1217	895	1146	828	1007	792	751	750	980
ENSG00000230082	PRRT3-AS1	0.893804	0.242337	0.612667	0.00400886	9	13	10	8	5	13	2	11	11	20	17	17	27	20	15	9	19
ENSG00000223773	CD99P1	0.496724	0.24783	2.76992	0.00411649	54	63	64	48	43	46	44	48	63	111	92	84	74	66	78	90	59
ENSG00000255629	AC025576.1	1.38733	0.24783	-0.223302	0.00412999	1	1	2	3	3	2	10	8	3	5	16	6	6	9	11	18	7
ENSG00000213757	AC020898.1	-1.20913	0.248085	-0.0459088	0.00414939	9	7	7	10	14	27	5	5	7	3	11	5	5	1	3	3	7
ENSG00000128833	MYO5C	1.47802	0.248952	3.01078	0.00417909	3	2	1	100	52	43	54	83	93	184	54	92	85	141	115	143	105
ENSG00000120875	DUSP4	0.673589	0.250067	1.90585	0.00428939	22	23	10	32	34	36	19	36	40	44	39	34	31	41	46	52	62
ENSG00000133110	POSTN	2.48472	0.250067	-0.24482	0.00423936	1	0	3	0	0	4	3	0	0	4	1	2	2	31	20	25	14
ENSG00000163531	NFASC	0.76077	0.250067	1.32202	0.00428278	19	17	18	12	8	24	13	19	26	28	43	37	18	32	26	34	16
ENSG00000168672	FAM84B	1.40504	0.250067	2.6871	0.00426239	6	19	27	56	42	31	31	25	8	43	24	36	50	205	156	192	122
ENSG00000171914	TLN2	0.471439	0.250067	5.15129	0.00423211	258	262	347	363	204	288	246	241	176	596	357	467	439	480	388	508	440
ENSG00000184160	ADRA2C	-0.861646	0.250067	2.04569	0.00428246	90	107	46	41	22	27	34	37	24	36	43	32	41	16	26	13	28
ENSG00000138944	SHISAL1	0.900459	0.250243	2.62873	0.00432296	8	22	34	86	28	52	42	98	76	52	24	62	55	90	105	103	83
ENSG00000228063	LYPLAL1-AS1	-0.463956	0.250243	2.42593	0.0043141	49	65	58	55	54	64	73	49	48	46	35	48	40	48	47	52	40
ENSG00000131459	GFPT2	0.438218	0.253111	4.15649	0.0043946	115	159	201	165	110	147	102	161	118	298	174	251	245	183	197	195	195
ENSG00000158417	EIF5B	0.309686	0.253111	7.40033	0.0044034	1160	1415	1735	1914	964	1498	1448	1755	1985	2311	1458	1600	1599	2029	1993	2069	1821
ENSG00000166033	HTRA1	-0.442364	0.258907	4.54519	0.00453585	326	329	309	232	196	253	220	230	288	196	227	221	204	153	171	156	177
ENSG00000184905	TCEAL2	-0.955931	0.258907	1.57864	0.00452958	83	53	47	26	17	25	16	23	19	10	17	13	9	25	22	21	44
ENSG00000006534	ALDH3B1	0.656394	0.260399	1.57461	0.00459379	20	15	28	19	15	31	13	32	25	29	23	30	32	46	48	32	34
ENSG00000224511	LINC00365	-0.788823	0.260399	1.02164	0.00458562	26	21	37	19	22	25	16	18	26	17	15	16	11	6	7	13	13
ENSG00000118369	USP35	0.426594	0.261526	3.56952	0.00464558	92	95	99	102	77	91	102	82	104	153	124	159	141	146	177	112	126
ENSG00000166825	ANPEP	0.520006	0.261526	3.8775	0.00464177	108	105	130	141	77	117	110	208	159	209	209	203	219	125	112	119	104
ENSG00000132031	MATN3	1.72177	0.262995	-0.384275	0.00468774	4	6	2	3	0	0	1	3	0	2	11	10	18	4	13	11	8
ENSG00000102032	RENBP	0.718696	0.265922	4.61277	0.00475615	289	233	176	127	96	125	149	175	207	320	610	379	372	196	221	179	246
ENSG00000070540	WIPI1	0.512739	0.267911	2.13101	0.00486967	35	27	33	33	23	33	42	50	43	58	47	44	34	52	61	46	48
ENSG00000125844	RRBP1	0.309126	0.267911	7.11509	0.0049062	1234	1293	1312	1176	852	1290	1110	1268	952	1826	1563	1704	1768	1553	1508	1490	1647
ENSG00000133019	CHRM3	1.50849	0.267911	-0.24415	0.00488967	0	1	0	4	4	7	4	7	10	28	3	6	14	7	4	5	6
ENSG00000144218	AFF3	1.17527	0.267911	1.42649	0.00490009	3	1	6	21	18	17	28	20	15	46	16	23	19	48	56	53	35
ENSG00000167992	VWCE	0.405962	0.267911	3.75345	0.00490342	91	98	83	127	103	130	121	131	127	172	169	165	169	127	124	164	148
ENSG00000170296	GABARAP	-0.790285	0.267911	1.143	0.00488262	28	21	13	21	24	48	26	17	15	17	21	20	22	10	13	12	9
ENSG00000241720	AL158847.1	-1.11537	0.267911	0.486136	0.00489535	22	9	8	23	29	11	16	6	19	8	8	12	11	5	6	6	1
ENSG00000114923	SLC4A3	0.440632	0.269151	3.80094	0.00494533	134	133	128	108	89	105	75	139	113	197	194	191	185	129	136	136	140
ENSG00000183196	CHST6	0.556931	0.269301	2.33393	0.00496453	26	52	51	32	25	40	33	67	73	73	59	59	41	50	48	48	45
ENSG00000183044	ABAT	0.558469	0.269859	2.56346	0.00499129	32	64	56	51	26	48	30	76	48	90	41	62	66	87	64	88	48
ENSG00000171017	LRRC8E	0.407274	0.27107	3.87566	0.00503023	94	126	141	158	75	144	96	134	108	228	129	186	161	178	170	162	188
ENSG00000145990	GFOD1	0.403004	0.271881	3.35645	0.00506188	73	83	117	100	68	77	58	123	110	122	108	109	113	126	111	97	109
ENSG00000244021	AC093591.1	-0.988541	0.275482	0.714836	0.00514573	12	9	7	21	36	27	24	9	9	7	18	6	15	11	10	9	10
ENSG00000251595	ABCA11P	-1.16145	0.276497	-0.318163	0.00518158	7	7	9	11	11	5	11	8	8	1	3	0	3	5	3	6	3
ENSG00000137142	IGFBPL1	-0.661481	0.278126	3.43282	0.00526304	46	156	202	172	122	129	102	147	114	78	43	84	56	64	88	105	83
ENSG00000171847	FAM90A1	1.18311	0.278126	1.70221	0.0052617	5	9	4	14	17	31	36	28	21	53	66	63	83	24	25	22	15
ENSG00000261150	EPPK1	0.680079	0.278126	3.52283	0.00525377	52	83	134	112	61	85	47	98	53	161	82	106	100	220	164	238	148
ENSG00000044524	EPHA3	1.02636	0.280803	3.64421	0.00537849	15	20	35	169	69	119	92	137	96	169	63	112	81	246	224	275	191
ENSG00000137193	PIM1	0.337572	0.280803	5.0756	0.00535859	240	283	260	336	252	317	280	249	302	503	299	386	379	458	377	400	386
ENSG00000152492	CCDC50	0.412004	0.280803	5.73863	0.00539941	348	427	465	583	367	401	439	358	330	849	575	535	578	730	681	784	648
ENSG00000233611	AC019068.1	-0.789939	0.280803	0.753289	0.00534661	28	15	23	18	13	25	13	3	14	15	12	16	10	8	13	8	17
ENSG00000281026	N4BP2L2-IT2	-0.879326	0.280803	0.5122	0.00539636	24	23	19	18	10	9	12	12	13	9	7	7	4	14	10	13	3
ENSG00000103226	NOMO3	0.57662	0.28312	3.51131	0.00546124	46	72	135	105	55	117	68	107	68	216	76	140	118	162	131	167	146
ENSG00000130202	NECTIN2	0.296493	0.286034	7.28246	0.00555237	1413	1388	1251	1379	1120	1429	1303	1252	1424	1709	2068	1680	1757	1647	1729	1783	1985
ENSG00000144908	ALDH1L1	-1.00177	0.286034	0.920408	0.0055489	41	36	28	15	9	21	15	18	17	9	1	4	13	10	18	12	19
ENSG00000038210	PI4K2B	-0.31662	0.290072	4.93192	0.00567721	299	371	329	328	265	366	370	297	321	356	250	234	294	243	242	294	259
ENSG00000078596	ITM2A	-0.682489	0.290072	8.67458	0.00568387	4011	4785	5014	5460	5624	5394	5028	5925	7519	2638	1959	2033	2023	2376	2649	2613	2765
ENSG00000237372	AL606807.1	-0.916604	0.290072	0.452625	0.00566669	15	29	19	15	12	8	13	8	17	4	8	5	6	9	5	14	10
ENSG00000189410	SH2D5	0.322333	0.293508	4.98263	0.00578702	294	325	277	246	198	243	276	330	261	325	312	347	369	375	395	357	396
ENSG00000203724	C1orf53	-0.648375	0.293508	2.30287	0.00578125	64	43	35	54	77	60	68	25	56	48	57	34	35	27	42	28	36
ENSG00000205090	TMEM240	-0.684532	0.29435	1.08013	0.0058416	28	19	24	31	17	27	22	8	17	18	27	11	16	9	16	18	15
ENSG00000225313	AL513327.1	1.00692	0.29435	-0.0925649	0.00585754	1	3	8	4	4	5	6	7	15	8	7	8	7	8	7	14	13
ENSG00000273373	AL355488.1	-0.820911	0.29435	1.70809	0.00583355	66	58	59	41	23	15	21	44	28	20	22	17	26	21	17	26	13
ENSG00000095596	CYP26A1	0.725735	0.295459	1.9185	0.00594999	25	17	12	30	28	33	28	38	19	32	42	35	47	52	58	36	74
ENSG00000109790	KLHL5	0.638808	0.295459	5.51618	0.0059698	196	290	341	483	305	399	322	289	207	657	293	466	403	846	803	884	651
ENSG00000143353	LYPLAL1	-0.397638	0.295459	4.33238	0.00590966	248	298	226	214	230	188	167	147	205	193	206	176	218	151	178	155	150
ENSG00000163827	LRRC2	0.569918	0.295459	2.50538	0.00593188	29	32	44	68	25	42	51	60	52	68	42	46	51	74	77	98	76
ENSG00000165443	PHYHIPL	-1.07426	0.295459	0.331129	0.00596945	14	11	21	17	16	19	7	11	15	4	6	0	6	5	4	6	16
ENSG00000186318	BACE1	0.29082	0.295459	5.64409	0.00598782	397	481	526	470	317	396	416	550	459	659	415	496	539	630	551	652	525
ENSG00000106948	AKNA	0.390437	0.299794	3.90765	0.0062025	109	133	155	120	93	130	113	121	116	191	130	202	177	213	148	169	202
ENSG00000118640	VAMP8	-1.4904	0.299794	-0.652294	0.00621684	8	2	0	8	9	11	10	1	3	2	7	3	4	2	0	2	1
ENSG00000169019	COMMD8	-0.283743	0.299794	5.48631	0.00617207	466	462	486	555	429	463	514	399	382	541	436	379	436	385	416	359	420
ENSG00000178715	AL450998.1	-0.63777	0.299794	2.60518	0.0061289	83	54	51	46	82	111	72	48	69	39	71	38	50	36	31	52	47
ENSG00000182253	SYNM	0.631842	0.299794	2.98942	0.00618546	23	60	61	92	40	79	47	68	37	115	66	93	83	114	123	137	91
ENSG00000234664	HMGN2P5	-0.484377	0.299794	3.59856	0.00616242	98	135	113	105	162	188	159	96	133	106	124	80	106	108	80	97	101
ENSG00000263528	IKBKE	1.53426	0.299794	1.2235	0.00622208	3	2	4	12	16	13	16	37	40	58	30	56	54	4	7	4	5
ENSG00000272625	AP000919.4	1.44707	0.299794	0.315603	0.00609857	0	5	7	5	1	12	5	16	1	20	3	9	6	26	28	25	10
ENSG00000198719	DLL1	-0.951216	0.301964	1.29103	0.00628553	32	58	36	27	23	16	23	9	6	10	4	10	14	27	20	32	34
ENSG00000091136	LAMB1	0.83272	0.302064	5.46607	0.00635918	165	335	367	358	212	326	303	137	110	691	250	484	529	854	797	942	759
ENSG00000117010	ZNF684	-0.545629	0.302064	1.99099	0.00636137	48	36	45	48	39	50	48	33	46	21	34	27	35	34	34	31	24
ENSG00000217801	AL390719.1	0.500288	0.302064	2.46674	0.00633383	45	60	52	30	23	40	42	60	66	78	62	58	69	52	56	46	66
ENSG00000261308	FIGNL2	1.19186	0.302064	0.677583	0.0063094	7	13	12	6	3	6	7	7	6	8	7	11	10	40	30	37	29
ENSG00000140044	JDP2	0.349176	0.306759	4.54694	0.0064977	175	192	189	187	165	241	203	163	237	270	284	239	244	301	271	268	299
ENSG00000155961	RAB39B	3.71688	0.306759	1.92103	0.00649756	0	0	0	8	7	7	6	0	0	199	116	146	131	0	2	0	0
ENSG00000143942	CHAC2	-0.37967	0.308921	4.15714	0.00656235	144	188	180	225	227	223	189	147	203	171	160	156	140	144	169	151	143
ENSG00000173898	SPTBN2	0.259183	0.309335	7.31597	0.00659003	1234	1380	1519	1647	1061	1542	1339	1569	1281	1968	1451	1854	1812	1861	1833	1886	1831
ENSG00000158164	TMSB15A	-0.448979	0.310694	5.47823	0.00663796	584	513	457	377	672	496	407	365	494	463	472	444	412	303	307	289	335
ENSG00000163041	H3F3A	-0.292803	0.314856	8.1835	0.00676156	3066	3188	2980	3138	3431	3175	2919	2597	3108	3143	2851	2487	2636	2382	2508	2490	2656
ENSG00000228544	CCDC183-AS1	0.701641	0.314856	1.78467	0.00676531	18	20	41	33	10	21	20	39	23	30	28	55	41	54	33	59	28
ENSG00000210194	MT-TE	0.714753	0.317732	2.75574	0.00684649	77	53	41	38	41	22	47	80	37	96	118	80	95	88	101	62	32
ENSG00000118276	B4GALT6	-0.47064	0.318449	3.8446	0.0068814	123	146	197	288	129	119	158	151	141	169	82	86	106	113	126	148	121
ENSG00000154358	OBSCN	0.404195	0.320321	3.55662	0.00696954	82	92	153	100	61	99	79	136	106	171	103	138	149	114	140	132	118
ENSG00000168505	GBX2	-0.686561	0.320321	1.45601	0.00694734	35	51	29	33	21	28	27	8	15	17	25	11	29	26	26	19	30
ENSG00000235590	GNAS-AS1	1.26374	0.320321	-0.0873057	0.0069805	0	2	2	4	6	10	3	21	12	8	8	16	9	4	8	7	5
ENSG00000170545	SMAGP	0.474539	0.322531	4.07605	0.00707787	137	147	140	106	108	170	112	112	121	238	257	250	243	169	154	158	208
ENSG00000243978	RTL9	1.31173	0.322531	-0.131736	0.00708773	5	1	1	7	4	3	4	1	8	10	7	2	10	21	15	14	8
ENSG00000259172	AC023024.1	-0.457456	0.322531	2.55851	0.00705689	59	66	82	70	48	69	68	49	62	73	39	49	55	32	44	41	57
ENSG00000104047	DTWD1	-0.369432	0.327695	3.86247	0.00722122	165	182	163	157	141	145	167	162	152	178	106	113	117	106	117	116	131
ENSG00000139318	DUSP6	1.63185	0.329705	0.95029	0.00728564	6	2	8	8	7	8	12	0	5	9	4	14	6	67	55	37	48
ENSG00000245571	FAM111A-DT	-1.16857	0.329946	-0.0551507	0.00733125	5	12	17	10	11	17	6	7	7	11	0	9	9	1	2	3	2
ENSG00000279713	AC080038.3	0.567043	0.329946	2.41895	0.00731303	39	54	60	28	13	36	45	55	37	77	58	73	57	62	51	61	73
ENSG00000151725	CENPU	-0.244703	0.333263	6.63708	0.00742528	1071	1094	1109	1093	1029	987	1003	853	944	1141	905	871	894	930	971	936	911
ENSG00000134046	MBD2	-0.306518	0.334672	5.51031	0.0074771	469	503	474	641	403	548	443	427	478	511	433	430	442	362	340	351	403
ENSG00000024422	EHD2	0.634574	0.340079	2.87096	0.00764597	46	73	60	64	29	33	62	53	46	160	104	115	113	70	62	65	63
ENSG00000100167	2003-09-01	0.443854	0.340079	3.68358	0.00776826	93	95	159	117	76	112	63	190	141	208	100	153	135	123	128	144	120
ENSG00000117114	ADGRL2	0.707954	0.340079	4.68023	0.00775415	95	146	219	278	138	202	190	131	114	413	142	260	220	477	439	570	360
ENSG00000137767	SQOR	-0.812189	0.340079	0.602958	0.00778475	25	18	11	14	24	15	12	8	6	12	16	13	14	12	8	5	8
ENSG00000139865	TTC6	-0.855936	0.340079	0.295316	0.00773186	7	15	21	16	10	16	11	9	12	11	5	4	1	9	12	8	7
ENSG00000159387	IRX6	0.849059	0.340079	1.73821	0.00762773	25	11	9	25	19	36	18	23	25	28	29	23	22	59	74	45	62
ENSG00000169174	PCSK9	-1.72571	0.340079	-0.24909	0.00774417	3	1	2	27	11	17	14	0	0	2	6	4	1	12	0	3	5
ENSG00000188206		-0.275908	0.340079	5.42756	0.007774	443	493	531	468	459	412	421	412	403	453	366	341	372	401	411	467	367
ENSG00000275832	ARHGAP23	1.10703	0.340079	1.05732	0.00772937	16	15	21	5	6	10	3	9	7	52	34	43	37	16	9	17	22
ENSG00000230113	AC138207.1	0.548661	0.340964	2.34072	0.00782581	22	63	42	41	20	46	29	63	38	63	51	80	46	56	49	62	59
ENSG00000135083	CCNJL	0.551653	0.341517	1.93946	0.00787499	19	34	25	32	20	33	31	60	34	36	29	45	46	53	42	41	36
ENSG00000236213	AC006369.1	0.74143	0.341517	1.99666	0.00788019	10	16	29	38	18	29	44	34	28	67	21	46	38	65	45	80	41
ENSG00000172554	SNTG2	-0.470197	0.342538	2.50979	0.00795754	76	68	85	52	66	57	41	46	39	59	49	60	54	41	41	49	43
ENSG00000225614	ZNF469	-1.34022	0.342538	0.0603325	0.00796648	5	12	7	27	8	19	13	12	15	3	3	4	1	2	2	0	9
ENSG00000229759	MRPS18AP1	0.96232	0.342538	1.44605	0.00796177	4	17	36	25	16	6	7	41	26	23	6	39	35	34	43	39	33
ENSG00000102935	ZNF423	0.650777	0.34473	1.54325	0.00809609	19	16	32	22	17	19	13	27	30	29	15	24	26	44	41	45	43
ENSG00000136542	GALNT5	-1.87413	0.34473	3.23976	0.00804849	212	338	425	45	32	53	31	4	3	127	75	116	108	4	2	8	5
ENSG00000148344	PTGES	0.701196	0.34473	1.76722	0.00808688	31	27	19	18	15	21	27	19	17	31	59	37	45	37	43	38	59
ENSG00000168522	FNTA	-0.3079	0.34473	4.95179	0.00810164	369	326	343	315	351	334	296	301	305	345	281	226	283	292	262	265	273
ENSG00000001036	FUCA2	0.279142	0.345449	5.32453	0.00813963	271	361	377	376	274	380	371	365	363	524	390	414	396	479	448	459	533
ENSG00000153904	DDAH1	0.564655	0.348842	6.32789	0.00824087	408	573	658	867	494	633	632	440	314	1194	770	864	741	1357	1224	1470	1132
ENSG00000146197	SCUBE3	0.565508	0.351154	3.07461	0.00833492	55	103	60	73	45	49	53	58	46	124	65	82	83	119	129	157	110
ENSG00000214176	PLEKHM1P1	0.466234	0.351154	2.8208	0.00833836	43	48	65	58	47	58	61	93	51	97	82	78	49	96	86	92	62
ENSG00000254389	RHPN1-AS1	0.641154	0.352418	1.54002	0.00838988	19	29	24	27	17	18	5	39	20	37	27	29	30	38	43	33	26
ENSG00000182050	MGAT4C	-1.36012	0.35386	0.606124	0.0084458	22	21	35	28	7	16	15	20	27	3	0	0	3	8	6	6	6
ENSG00000119943	PYROXD2	0.784449	0.357021	1.45766	0.00856484	16	24	13	16	12	22	18	14	12	35	45	41	43	13	47	32	30
ENSG00000196636	SDHAF3	-0.365514	0.357021	4.92914	0.00856075	277	356	287	308	431	331	340	217	345	313	286	227	244	260	278	281	285
ENSG00000136371	MTHFS	-1.02877	0.357273	-0.0957918	0.00860138	17	4	12	4	3	18	14	4	5	4	6	6	4	5	4	7	7
ENSG00000184226	PCDH9	-0.558679	0.357273	3.67022	0.0086145	114	181	274	193	94	113	100	129	102	114	49	70	93	147	113	162	87
ENSG00000134954	ETS1	-0.555408	0.357629	3.11949	0.00864493	74	157	154	119	59	60	98	53	48	101	40	83	60	80	77	119	68
ENSG00000242689	CNTF	-1.37139	0.358099	-0.284024	0.00867815	4	1	7	18	5	15	17	4	3	7	0	10	4	4	0	4	2
ENSG00000127863	TNFRSF19	-0.569518	0.360828	2.29971	0.00879852	43	60	92	79	29	55	46	19	32	51	34	41	42	55	48	52	27
ENSG00000162367	TAL1	0.304642	0.360828	5.53535	0.00882389	414	471	456	431	251	401	351	579	485	592	533	539	541	438	422	503	431
ENSG00000196091	MYBPC1	1.21539	0.360828	2.00999	0.00887131	24	10	17	20	25	16	30	2	5	81	100	67	96	35	30	40	53
ENSG00000203667	COX20	-0.262931	0.360828	5.43661	0.00887642	477	466	538	483	419	453	404	445	404	444	340	371	358	410	434	424	403
ENSG00000232815	DUX4L50	1.10782	0.360828	0.163737	0.00884271	2	3	4	17	5	5	1	14	8	22	9	19	7	10	7	17	7
ENSG00000247746	USP51	0.849051	0.360828	0.635923	0.00884719	9	7	12	12	6	4	12	15	16	13	5	12	15	18	25	19	30
ENSG00000149115	TNKS1BP1	0.247173	0.361738	6.5918	0.0089209	743	913	905	943	641	940	825	1086	791	1170	961	1180	1018	1062	1045	1076	1047
ENSG00000101445	PPP1R16B	0.681002	0.362301	1.60239	0.00895691	11	28	33	25	9	23	15	20	19	44	21	38	39	33	56	38	34
ENSG00000168209	DDIT4	0.447505	0.362302	5.3928	0.00897903	272	323	295	378	350	370	334	252	285	695	603	647	595	375	445	431	455
ENSG00000128965	CHAC1	0.454491	0.369882	3.57729	0.00918948	135	131	112	77	60	79	63	102	106	177	123	101	150	149	118	147	172
ENSG00000241343	RPL36A	0.443087	0.370904	3.08745	0.0092375	78	82	75	63	50	53	64	115	72	90	76	79	83	79	134	125	91
ENSG00000173085	COQ2	-0.288586	0.371987	5.29258	0.00928718	400	462	413	417	421	397	434	314	421	433	379	380	336	310	342	356	343
ENSG00000113100	CDH9	-1.41019	0.378191	-0.115726	0.00946517	12	20	20	7	2	10	9	14	9	0	0	2	7	3	1	2	4
ENSG00000234961	AL133415.1	0.288526	0.378818	7.53195	0.00950397	1669	1769	1588	1560	1219	1623	1671	1461	1500	2000	2185	1869	2088	2075	2304	2251	2533
ENSG00000076641	PAG1	1.76096	0.380696	-0.337547	0.00957907	3	0	0	6	1	5	1	1	1	4	2	8	3	11	9	32	14
ENSG00000110195	FOLR1	0.966144	0.380696	1.30904	0.00970511	23	11	15	8	5	23	14	13	27	32	65	28	52	13	13	25	18
ENSG00000159648	TEPP	1.31705	0.380696	-0.0510155	0.00968309	2	3	2	10	8	1	1	7	11	9	21	18	15	2	7	8	4
ENSG00000164190	NIPBL	0.497584	0.380696	5.61072	0.00959788	277	368	514	620	225	385	317	357	283	1086	408	684	603	622	508	695	456
ENSG00000198846	TOX	0.599874	0.380696	2.85861	0.00973701	39	35	44	94	55	51	48	42	33	109	71	99	100	98	85	93	108
ENSG00000240445	FOXO3B	0.665663	0.380696	1.6242	0.00973697	11	37	25	26	11	18	19	29	16	29	28	35	31	35	57	46	39
ENSG00000251562	MALAT1	0.503858	0.380696	5.09895	0.00970317	236	277	449	338	199	180	198	396	341	493	269	283	326	410	393	792	258
ENSG00000260277	AC009019.1	-0.799302	0.380696	0.358459	0.00969095	18	14	7	18	15	13	13	12	12	9	7	5	7	5	9	14	4
ENSG00000101336	HCK	-1.16773	0.382602	1.4564	0.0098091	54	43	45	32	18	37	30	2	1	40	39	35	12	14	5	4	20
ENSG00000152284	TCF7L1	0.268012	0.386586	5.72998	0.00993485	413	478	568	502	352	524	386	502	418	656	539	579	628	616	611	642	583
ENSG00000050555	LAMC3	-0.492803	0.388491	2.64062	0.0100075	89	76	75	62	47	78	68	38	62	51	38	32	36	68	61	66	73
ENSG00000036672	USP2	0.387514	0.388992	3.22139	0.0100584	73	79	82	79	57	94	62	125	88	111	96	110	86	73	123	101	110
ENSG00000050628	PTGER3	0.983905	0.388992	4.75167	0.0100679	36	47	98	339	163	220	245	515	437	209	112	138	143	503	430	516	386
ENSG00000168280	KIF5C	0.414161	0.389861	5.33596	0.0101142	214	318	468	451	243	340	275	373	258	675	286	481	425	586	445	580	484
ENSG00000242571	RPL21P11	-1.27449	0.391711	-0.290692	0.0101861	4	3	3	8	16	18	12	6	8	1	9	2	2	3	3	2	3
ENSG00000102760	RGCC	-0.760159	0.394789	1.01303	0.0102903	33	25	36	20	12	16	22	9	10	21	11	6	18	29	13	9	18
ENSG00000142949	PTPRF	0.359606	0.395162	7.45704	0.0103241	1029	1660	2114	1748	932	1676	1213	1790	1169	2586	1311	2158	1886	2339	2128	2324	2036
ENSG00000142798	HSPG2	0.375067	0.396881	6.15477	0.0103932	551	610	818	694	488	538	432	661	517	1017	541	691	619	1110	835	1113	922
ENSG00000142871	CYR61	0.71733	0.397933	6.10517	0.0104829	333	439	443	569	521	556	494	196	240	874	547	718	649	1276	1238	1379	1313
ENSG00000151136	BTBD11	0.615074	0.397933	2.13246	0.0104562	22	46	38	50	22	24	17	52	61	51	38	39	25	56	65	70	37
ENSG00000204370	SDHD	-0.311661	0.397933	5.85989	0.0104936	540	535	590	653	722	688	656	479	659	576	513	473	529	461	549	526	553
ENSG00000099814	CEP170B	0.280147	0.39878	6.21113	0.0105603	528	796	788	726	455	675	530	783	624	995	634	832	675	925	850	923	871
ENSG00000258153	HSPE1P4	-0.910813	0.39878	-0.215048	0.0105647	11	6	9	4	10	10	12	5	6	5	7	4	6	7	2	3	4
ENSG00000228343	AC115618.2	-0.313828	0.401649	4.59044	0.0106652	293	300	281	270	197	240	254	260	247	267	232	191	202	191	172	212	221
ENSG00000151353	TMEM18	-0.371832	0.403718	5.02384	0.0107448	320	378	345	322	422	379	339	297	446	290	294	256	255	256	258	255	292
ENSG00000163795	ZNF513	0.385373	0.407194	3.58364	0.0108622	88	120	115	94	64	94	106	162	151	136	99	135	120	102	148	113	152
ENSG00000107186	MPDZ	1.05761	0.409395	3.729	0.0109459	39	88	134	124	51	65	51	24	11	294	66	174	152	274	272	284	175
ENSG00000183397	C19orf71	0.454463	0.411762	2.5798	0.0110343	41	57	39	54	29	50	53	82	75	67	62	69	40	65	71	59	66
ENSG00000117632	STMN1	-0.359548	0.412001	8.48162	0.0110658	4699	4128	3476	3565	3986	3810	3899	3417	4269	3190	4097	2970	3291	2527	2622	2645	3067
ENSG00000167889	MGAT5B	0.359109	0.417211	3.49634	0.0112371	88	116	101	101	56	101	87	106	85	163	99	127	148	116	134	132	132
ENSG00000173801	JUP	0.251535	0.417211	6.74663	0.0112567	976	996	923	985	708	1096	871	1088	1018	1220	1262	1190	1225	1112	1059	1055	1372
ENSG00000169026	SLC49A3	-0.633555	0.418275	1.9725	0.0113109	69	74	39	34	43	31	29	30	23	39	47	30	31	32	34	14	27
ENSG00000255571	MIR9-3HG	-1.10004	0.422085	0.348837	0.0114397	23	26	12	6	11	13	16	25	8	1	3	4	3	8	6	8	7
ENSG00000116014	KISS1R	-0.467359	0.423588	5.61464	0.0115063	840	841	631	411	409	412	417	547	645	410	444	410	336	359	328	351	395
ENSG00000249207	AC079921.1	0.741649	0.423862	3.3202	0.0115396	24	61	73	114	59	69	78	54	56	138	40	134	84	183	182	217	117
ENSG00000251095	AC097478.1	0.369686	0.423864	4.73484	0.0115656	225	221	202	225	202	241	208	183	227	429	368	373	329	249	294	246	263
ENSG00000187994	RINL	-0.617543	0.42492	2.65894	0.0116203	89	66	88	65	70	85	58	64	84	81	50	61	52	22	35	33	24
ENSG00000140323	DISP2	0.523392	0.426799	1.68269	0.0116978	25	24	25	23	20	24	21	34	35	43	27	17	45	35	34	36	43
ENSG00000137726	FXYD6	0.41299	0.428317	6.30479	0.0117655	757	675	543	596	567	717	598	592	670	1048	1418	1061	1122	699	752	668	836
ENSG00000125462	C1orf61	-1.19909	0.430711	0.638445	0.0118578	26	22	18	11	17	29	16	22	27	8	8	0	1	8	3	4	7
ENSG00000269926	DDIT4-AS1	0.473654	0.430711	4.86038	0.0118839	216	245	188	221	226	258	228	186	220	491	472	493	400	230	235	282	303
ENSG00000118946	PCDH17	-0.935477	0.431116	1.2621	0.0119477	22	41	60	39	21	14	15	35	32	22	6	19	13	9	8	10	6
ENSG00000146250	PRSS35	0.653363	0.431116	3.69877	0.0119215	56	81	101	128	84	99	100	69	43	197	82	112	155	224	211	248	208
ENSG00000131171	SH3BGRL	-0.223225	0.431728	6.56612	0.0120564	856	1053	1131	1056	882	1062	971	824	897	1030	764	813	882	899	962	964	937
ENSG00000166106	ADAMTS15	0.555739	0.431728	1.54154	0.01207	12	22	17	29	16	21	27	24	19	41	32	31	35	41	35	33	26
ENSG00000198794	SCAMP5	0.347358	0.431728	5.19825	0.011993	302	325	290	332	258	307	318	371	370	517	506	471	520	349	309	331	300
ENSG00000260196	AC124798.1	-0.489567	0.431728	3.64934	0.0120562	247	182	125	101	97	108	144	76	73	102	121	89	109	130	97	150	128
ENSG00000254019	AC011676.2	1.44413	0.432677	-0.603184	0.012146	0	3	3	3	2	4	0	1	5	5	2	7	1	11	4	12	15
ENSG00000258674	AC011448.1	-0.81518	0.432677	0.694031	0.0121494	18	8	31	15	19	15	23	21	7	10	17	10	7	12	6	13	6
ENSG00000166016	ABTB2	0.424533	0.433342	3.95242	0.0121945	82	154	168	177	87	97	109	182	95	268	123	198	178	174	176	167	184
ENSG00000116852	KIF21B	0.568997	0.435893	2.7578	0.0123736	47	60	82	60	30	39	33	39	47	119	40	102	78	93	87	103	69
ENSG00000177752	YIPF7	0.925476	0.435893	0.936455	0.0123603	6	10	14	21	7	5	13	23	5	26	8	26	8	39	23	33	26
ENSG00000217094	PPIAP31	-0.606176	0.435893	2.1495	0.0123485	38	42	41	42	83	65	43	38	52	41	48	21	31	29	31	27	34
ENSG00000253981	ALG1L13P	0.635206	0.435893	2.21547	0.0123994	46	29	39	24	21	34	34	112	45	45	39	50	47	42	64	32	47
ENSG00000257096	AL161747.2	0.351435	0.435893	3.03037	0.0123211	74	73	67	64	45	74	69	77	84	110	73	89	81	81	92	99	103
ENSG00000064652	SNX24	0.335167	0.436095	3.78723	0.0125822	78	138	114	123	97	148	105	131	124	181	150	145	138	154	175	138	174
ENSG00000100033	PRODH	0.677302	0.436095	1.20931	0.012484	17	19	13	11	14	13	18	15	23	25	38	35	30	15	21	34	16
ENSG00000100429	HDAC10	-0.677339	0.436095	0.797503	0.0125007	22	23	19	14	17	18	21	11	7	17	23	11	13	10	17	7	9
ENSG00000100842	EFS	1.46684	0.436095	-0.273669	0.0126274	0	0	0	6	3	6	5	2	0	15	5	12	8	11	8	9	17
ENSG00000145246	ATP10D	-0.541146	0.436095	6.10726	0.012654	488	903	1311	1187	568	728	636	834	653	648	197	404	355	674	705	865	551
ENSG00000163545	NUAK2	1.40064	0.436095	2.87	0.0125742	1	0	4	78	43	69	47	50	34	97	59	74	82	154	140	161	127
ENSG00000167157	PRRX2	0.718272	0.436095	2.66847	0.0124479	65	38	51	37	36	46	29	58	82	75	155	86	101	27	46	38	66
ENSG00000175305	CCNE2	-0.314463	0.436095	4.78314	0.0125897	216	296	292	317	355	273	326	242	190	296	218	247	264	283	258	275	250
ENSG00000184908	CLCNKB	0.662138	0.436095	2.04843	0.0125934	35	44	35	25	23	17	20	21	22	54	65	62	76	40	36	45	49
ENSG00000273090	AC007378.1	1.09345	0.436095	-0.0153508	0.0126713	0	4	7	11	3	5	2	5	6	20	6	6	8	22	10	13	7
ENSG00000255692	AC002563.1	0.718561	0.437008	1.09492	0.0127245	4	19	25	19	10	9	10	23	17	22	11	27	23	30	29	33	19
ENSG00000272438	AL645608.7	0.43967	0.437279	2.71893	0.0127591	52	58	69	44	43	44	48	51	49	70	71	106	77	67	85	75	74
ENSG00000119508	NR4A3	0.901228	0.439243	0.134492	0.0128432	4	5	10	9	5	3	4	4	5	18	12	13	7	18	11	16	9
ENSG00000103316	CRYM	-0.718398	0.442956	3.75401	0.0130058	247	216	256	101	139	105	110	193	204	83	103	120	104	57	53	63	62
ENSG00000210144	MT-TY	0.602503	0.442956	3.20747	0.0129926	67	106	60	55	52	62	68	157	48	134	114	122	91	99	180	69	50
ENSG00000197183	NOL4L	0.376165	0.444217	3.33837	0.01307	67	90	103	115	50	83	71	95	77	166	101	125	103	115	105	119	111
ENSG00000147100	SLC16A2	0.507147	0.444411	2.36894	0.0131028	29	39	43	49	47	39	23	57	49	66	28	66	53	69	54	82	51
ENSG00000111249	CUX2	0.802694	0.444658	1.95483	0.0131372	18	19	39	22	22	31	22	34	11	41	18	41	22	69	89	71	60
ENSG00000169213	RAB3B	0.43431	0.445381	5.15528	0.0131858	233	293	422	341	207	275	242	312	236	511	224	371	286	565	467	626	472
ENSG00000026025	VIM	0.28939	0.44573	9.29719	0.0132328	5703	5759	5103	5335	4373	5829	5575	4854	5024	7320	7109	6494	7197	7331	7755	7477	8490
ENSG00000149257	SERPINH1	0.242858	0.44573	8.37516	0.0132778	2959	3099	2960	2926	2468	3114	2777	2842	3079	3836	3510	3193	3547	3833	3865	3830	4429
ENSG00000271806	AL590822.2	0.483114	0.44573	2.29492	0.013256	26	47	48	40	26	32	41	44	31	76	53	62	58	40	71	61	47
ENSG00000175115	PACS1	0.29651	0.461229	5.49797	0.0137676	324	454	516	400	250	436	341	445	385	595	455	627	557	480	416	498	486
ENSG00000279364	AC114546.3	-0.266492	0.461383	4.7809	0.0138004	315	315	310	304	238	253	318	271	265	292	235	220	252	248	256	243	267
ENSG00000147394	ZNF185	0.427246	0.46599	3.39446	0.0139951	63	100	85	97	76	90	72	109	94	88	81	92	98	138	152	182	136
ENSG00000183783	KCTD8	0.973621	0.46599	1.21284	0.0139693	1	5	13	20	19	18	14	7	7	53	30	28	42	22	28	28	27
ENSG00000105419	MEIS3	0.426518	0.470952	4.66546	0.0141728	315	242	202	179	157	188	136	271	267	265	406	316	353	229	241	214	264
ENSG00000113494	PRLR	-0.673324	0.473041	1.45338	0.0142646	20	17	44	51	24	37	30	17	19	18	10	13	16	34	27	17	36
ENSG00000126016	AMOT	0.605247	0.476322	5.24314	0.0145566	183	225	383	398	232	307	244	182	163	554	253	361	342	720	634	774	537
ENSG00000151846	PABPC3	-0.856917	0.476322	0.403746	0.0145338	10	12	15	13	19	30	5	13	8	6	9	12	3	5	8	8	13
ENSG00000162458	FBLIM1	0.302304	0.476322	5.13459	0.0144061	284	370	345	336	195	329	246	296	275	466	386	442	395	348	366	374	504
ENSG00000163485	ADORA1	0.874362	0.476322	1.15784	0.014567	17	8	9	23	12	13	10	40	26	5	11	18	15	38	40	30	28
ENSG00000166831	RBPMS2	0.304327	0.476322	5.46316	0.0144653	411	442	483	374	264	354	307	393	338	559	580	545	539	476	437	459	502
ENSG00000176463	SLCO3A1	-0.372829	0.476322	3.40127	0.0144924	111	130	162	125	70	121	102	114	105	103	57	85	93	105	86	92	96
ENSG00000237350	CDC42P6	-0.998152	0.476322	-0.0211403	0.0144908	5	4	8	5	18	24	11	4	7	11	4	4	8	4	5	5	5
ENSG00000116161	CACYBP	-0.247791	0.476931	7.85412	0.0146148	2485	2428	2222	2437	2494	2573	2505	2059	2284	2363	2251	2078	2295	1940	2061	2044	2308
ENSG00000128567	PODXL	0.542563	0.478799	6.35322	0.0148885	340	537	701	851	578	725	642	632	507	827	476	744	636	1476	1453	1576	1259
ENSG00000154310	TNIK	0.604646	0.478799	3.39335	0.0147852	45	75	109	122	42	88	64	62	68	146	67	83	91	206	176	189	142
ENSG00000168785	TSPAN5	-0.627411	0.478799	1.79709	0.0147679	26	36	37	73	22	56	35	35	26	31	12	21	15	22	44	37	29
ENSG00000182134	TDRKH	0.383624	0.478799	3.74448	0.0149012	68	118	132	110	104	107	120	129	85	224	125	155	131	179	140	172	153
ENSG00000186017	ZNF566	-0.425832	0.478799	2.49013	0.0149058	53	59	68	91	46	64	55	45	56	45	43	33	41	61	63	47	46
ENSG00000187642	PERM1	1.13058	0.478799	0.565149	0.0149042	18	11	2	3	4	2	10	16	19	26	32	24	18	7	7	4	13
ENSG00000226085	UQCRFS1P1	-0.719337	0.478799	2.09733	0.0147075	24	24	38	49	80	81	58	24	56	25	44	28	39	27	16	35	30
ENSG00000269688	AC008982.2	0.953609	0.478799	0.61655	0.0148929	1	5	16	12	9	10	5	15	8	29	7	9	13	27	30	23	9
ENSG00000196972	SMIM10L2B	0.567914	0.479255	1.60713	0.0149493	25	28	22	25	12	21	18	24	18	39	28	48	45	26	24	43	39
ENSG00000177731	FLII	0.224744	0.484816	7.35034	0.0151841	1267	1594	1654	1554	1057	1631	1366	1585	1374	2066	1490	1866	1814	1782	1800	1917	1919
ENSG00000183242	WT1-AS	0.664922	0.484816	0.917762	0.0151791	8	6	16	16	10	16	13	18	16	20	9	17	21	33	21	21	26
ENSG00000212907	MT-ND4L	0.5501	0.484816	4.42622	0.0152115	105	206	154	152	133	159	224	254	90	271	175	223	206	357	493	249	178
ENSG00000151789	ZNF385D	-1.36622	0.490363	0.394275	0.0154592	7	25	15	19	17	19	18	12	17	9	9	6	14	0	0	0	0
ENSG00000164663	USP49	0.425549	0.490363	4.08745	0.0154832	114	135	186	194	94	112	123	177	106	246	105	192	153	213	254	268	208
ENSG00000177606	JUN	0.57822	0.490363	2.10431	0.0155053	20	36	22	45	30	30	32	45	36	73	41	20	29	54	54	71	62
ENSG00000259375	AC087286.3	1.68607	0.490363	0.217431	0.0154707	0	2	6	15	3	1	1	5	2	24	0	3	4	26	21	41	12
ENSG00000104324	CPQ	0.717911	0.493362	0.977723	0.0156303	8	10	10	7	11	22	18	17	8	27	14	21	24	20	25	23	36
ENSG00000137269	LRRC1	-0.23903	0.493856	6.11553	0.0157062	768	883	849	814	550	736	587	706	630	788	546	572	650	639	640	689	669
ENSG00000198298	ZNF485	-0.501917	0.493856	1.82447	0.0156764	38	25	44	58	37	44	29	35	28	32	24	29	31	32	19	37	22
ENSG00000112280	COL9A1	1.71097	0.49853	-0.429403	0.0158979	0	4	0	1	3	5	2	7	5	0	1	2	1	14	14	9	24
ENSG00000250366	TUNAR	0.357787	0.49853	3.77779	0.0159157	95	121	108	133	108	120	101	108	112	171	143	113	125	163	197	182	199
ENSG00000124313	IQSEC2	0.482402	0.498908	2.94706	0.0159582	35	63	102	62	35	59	62	103	70	138	53	81	57	91	77	94	105
ENSG00000250896	RNPS1P1	-0.719204	0.500911	0.302723	0.0160529	11	16	14	19	14	13	5	5	4	9	6	5	11	11	10	12	10
ENSG00000165029	ABCA1	0.740257	0.501055	1.51825	0.0160881	12	14	32	24	11	15	22	27	18	56	6	38	29	49	34	45	25
ENSG00000204681	GABBR1	0.377931	0.502057	4.39335	0.0161509	131	199	276	166	99	170	175	245	129	295	221	273	200	245	264	258	210
ENSG00000057252	SOAT1	-0.245312	0.502121	6.67666	0.0165333	906	1108	1280	1379	915	1163	921	937	884	1303	727	840	841	984	1115	1073	960
ENSG00000070601	FRMPD1	0.81299	0.502121	0.765612	0.0163295	8	10	19	8	1	14	11	14	8	32	23	21	28	20	12	11	16
ENSG00000104490	NCALD	1.1404	0.502121	0.129351	0.0166867	7	6	4	3	2	8	5	4	2	22	20	27	10	10	11	2	9
ENSG00000110881	ASIC1	0.256537	0.502121	5.53132	0.0165768	427	432	465	408	309	413	357	497	457	581	568	513	552	465	469	447	439
ENSG00000134531	EMP1	1.57057	0.502121	1.56001	0.0166072	2	1	1	20	13	25	22	4	0	23	18	29	20	82	72	70	69
ENSG00000143815	LBR	-0.325949	0.502121	7.43696	0.0164506	1459	2202	2537	2479	1515	1583	1676	1544	1354	1962	928	1378	1233	1982	1857	2162	1593
ENSG00000160683	CXCR5	0.373168	0.502121	2.96336	0.0166644	54	75	63	63	55	66	63	59	68	86	104	79	94	101	91	78	88
ENSG00000165511	C10orf25	-0.855241	0.502121	0.204894	0.0164786	19	6	18	14	15	14	2	6	6	11	3	6	7	5	8	11	10
ENSG00000179761	PIPOX	0.8377	0.502121	0.873783	0.0164138	4	9	12	14	13	14	9	11	11	43	26	30	26	21	18	8	9
ENSG00000184305	CCSER1	0.806975	0.502121	0.618575	0.0166632	1	8	7	20	6	12	9	13	9	24	13	19	8	23	15	22	19
ENSG00000215692	AC114730.1	0.407942	0.502121	3.09828	0.0164892	87	76	81	69	49	60	55	108	94	98	103	118	109	81	83	67	76
ENSG00000223652	AC106786.1	0.882606	0.502121	0.0952217	0.0164595	2	5	10	3	5	7	7	15	8	6	6	6	12	18	9	13	15
ENSG00000226239	AL031658.1	1.31034	0.502121	-0.451906	0.0162821	2	0	2	2	0	11	2	12	4	10	12	12	3	4	5	5	4
ENSG00000233913	RPL10P9	-0.541523	0.502121	3.40974	0.0164262	131	92	98	98	142	177	118	97	89	95	132	79	110	76	30	66	110
ENSG00000237737	DCTN1-AS1	0.620553	0.502121	2.57446	0.0163575	15	33	74	58	32	64	25	52	42	93	30	75	94	67	72	96	66
ENSG00000259264		0.936221	0.502121	0.27948	0.0165461	9	6	7	3	6	8	5	5	4	20	25	14	12	14	8	6	20
ENSG00000269374	AC011497.2	0.692181	0.502121	1.51836	0.0162064	3	14	19	34	25	21	16	23	26	48	28	21	25	37	50	36	28
ENSG00000276007	AC079414.3	-1.05739	0.502121	-0.0635288	0.0167047	31	11	10	3	7	3	9	8	7	7	5	4	6	6	5	2	3
ENSG00000163807	KIAA1143	-0.277181	0.502173	5.55239	0.0167371	469	547	566	590	437	449	481	406	459	528	356	352	320	504	433	586	425
ENSG00000148950	IMMP1L	-0.390002	0.504676	3.57104	0.0168513	154	108	121	105	170	123	124	99	108	118	126	86	106	109	87	96	112
ENSG00000125170	DOK4	0.305912	0.506026	4.34052	0.0170889	181	185	154	183	139	187	165	194	231	209	276	223	196	203	215	194	253
ENSG00000128591	FLNC	0.297218	0.506026	7.74162	0.0170128	1384	2028	2535	2190	1217	2115	1499	2293	1676	2873	1519	2607	2309	2622	2527	2713	2462
ENSG00000130589	HELZ2	0.391991	0.506026	4.0625	0.0171259	100	150	197	188	90	144	92	147	117	289	140	226	204	189	161	200	199
ENSG00000142609	CFAP74	0.787164	0.506026	0.436624	0.0169352	9	14	8	8	1	9	6	10	9	24	8	15	15	13	25	10	13
ENSG00000145002	FAM86B2	1.20146	0.506026	-0.343521	0.0171435	5	2	3	6	2	0	4	14	8	12	1	5	4	2	6	15	11
ENSG00000157445	CACNA2D3	1.1109	0.506026	0.908107	0.017057	5	9	13	15	5	13	8	1	1	21	25	31	48	16	28	16	31
ENSG00000158856	DMTN	0.652209	0.506026	2.35657	0.0171225	18	40	43	36	36	41	36	119	92	46	59	47	55	37	42	49	31
ENSG00000174428	GTF2IRD2B	-0.522794	0.506026	2.83052	0.0171096	92	92	76	57	72	83	96	73	94	55	84	57	46	46	31	59	42
ENSG00000041880	PARP3	0.360126	0.506288	3.87021	0.0171889	106	148	138	95	85	111	156	182	174	213	141	163	181	129	146	136	141
ENSG00000070182	SPTB	0.354743	0.506288	3.41363	0.0172254	55	101	100	109	78	89	80	107	77	145	88	129	126	136	114	129	118
ENSG00000178814	OPLAH	0.368859	0.506288	5.57934	0.0172451	583	452	366	342	270	377	364	432	360	555	731	618	604	485	562	425	528
ENSG00000108557	RAI1	0.282722	0.506792	6.27446	0.0173968	456	679	813	865	524	717	630	771	613	1066	589	924	799	938	943	938	913
ENSG00000139946	PELI2	0.434091	0.506792	3.76906	0.0174513	77	121	138	128	76	118	104	101	71	255	171	158	117	186	170	181	131
ENSG00000157510	AFAP1L1	0.634632	0.506792	1.46394	0.0174432	18	18	23	17	9	20	26	17	14	45	31	40	38	42	17	26	35
ENSG00000158560	DYNC1I1	-0.424306	0.506792	2.72556	0.0175234	55	72	62	80	85	73	81	47	64	50	47	77	42	46	61	66	69
ENSG00000174939	ASPHD1	0.614469	0.506792	3.09644	0.0175407	86	56	52	57	43	54	81	122	137	116	156	129	84	51	51	49	80
ENSG00000176209	SMIM19	-0.319284	0.506792	4.94432	0.0172992	390	382	337	284	341	317	282	287	379	275	253	281	299	266	227	263	264
ENSG00000260051	AL031600.1	0.756532	0.506792	0.718683	0.0174969	7	10	12	19	6	7	9	16	13	20	8	27	23	14	29	18	8
ENSG00000265784	AC006441.3	0.322022	0.506792	4.32122	0.0174858	138	190	194	177	130	187	160	141	146	239	211	243	211	253	217	252	281
ENSG00000271714	AC010501.1	1.0393	0.506792	0.0706729	0.0174986	2	1	6	10	5	6	5	7	1	14	5	13	6	19	12	20	13
ENSG00000134802	SLC43A3	-0.395231	0.50786	3.48324	0.0176086	166	136	109	125	79	154	102	86	66	110	127	109	69	115	116	90	97
ENSG00000069399	BCL3	0.360101	0.508698	3.18594	0.0177929	82	91	84	67	43	76	77	108	96	137	81	101	107	91	89	105	79
ENSG00000105889	STEAP1B	-0.34143	0.508698	4.34936	0.0177564	259	269	222	188	207	207	204	184	234	170	194	129	140	192	186	222	183
ENSG00000120149	MSX2	-0.38098	0.508698	3.41703	0.0177236	130	128	132	134	83	141	82	83	90	130	96	108	132	76	76	85	69
ENSG00000163947	ARHGEF3	0.380242	0.508698	3.06892	0.0177837	52	77	83	51	60	69	79	101	70	115	64	91	74	106	101	109	90
ENSG00000182952	HMGN4	-0.292631	0.508698	5.94028	0.0177822	457	647	764	838	710	629	602	567	658	691	390	562	536	589	577	600	510
ENSG00000100078	PLA2G3	1.02738	0.512387	-0.416004	0.0180702	3	5	4	3	0	5	3	10	13	5	5	6	8	2	5	10	6
ENSG00000134775	FHOD3	0.365708	0.512387	4.7212	0.0179844	142	257	293	294	141	248	168	275	180	354	225	267	222	354	341	365	360
ENSG00000138794	CASP6	-0.280749	0.512387	4.59474	0.0180787	219	274	240	280	279	273	240	168	218	295	193	209	256	231	202	236	230
ENSG00000153234	NR4A2	-0.566071	0.512387	2.79973	0.0181493	73	129	132	85	51	55	52	90	85	64	24	59	58	44	49	55	41
ENSG00000179859	RNF227	-0.578662	0.512387	1.33064	0.0182035	24	33	31	32	17	34	26	10	22	27	11	27	8	28	21	24	18
ENSG00000185559	DLK1	1.38214	0.512387	2.78715	0.0181731	51	54	34	41	17	25	14	13	11	241	159	220	204	17	13	16	25
ENSG00000196517	SLC6A9	0.276834	0.512387	4.44904	0.0181182	187	225	161	181	155	217	179	234	222	275	230	250	225	255	242	233	194
ENSG00000197860	SGTB	0.303383	0.512387	4.20096	0.0180306	138	152	172	179	141	145	157	169	152	250	145	180	177	226	240	247	226
ENSG00000229018	PMS2P7	0.536741	0.512387	2.00856	0.0180948	10	27	46	30	38	26	27	51	44	57	26	41	46	46	42	50	42
ENSG00000075213	SEMA3A	-0.794201	0.513168	2.72811	0.01831	66	130	144	85	54	58	55	126	95	43	26	46	18	20	24	53	41
ENSG00000076706	MCAM	0.232445	0.513168	6.08795	0.0183503	537	706	650	625	452	651	571	595	590	829	706	826	767	760	713	757	788
ENSG00000120658	ENOX1	0.457124	0.513168	2.45881	0.0183565	34	44	38	61	22	49	49	67	72	49	51	54	54	79	45	65	65
ENSG00000196935	SRGAP1	0.767966	0.513168	1.97114	0.0182804	14	10	33	41	8	34	40	29	23	61	26	24	34	78	48	81	55
ENSG00000015153	YAF2	-0.30011	0.515358	3.89707	0.0186525	131	152	162	162	169	190	150	130	152	158	124	125	152	124	124	139	130
ENSG00000115844	DLX2	0.476958	0.515358	2.61682	0.0185951	39	30	40	63	41	58	55	37	40	76	67	91	71	79	70	67	84
ENSG00000143367	TUFT1	0.335984	0.515358	4.09081	0.0186551	92	160	148	169	111	178	138	152	132	244	134	180	178	198	203	256	204
ENSG00000151090	THRB	0.49361	0.515358	3.67704	0.0185631	64	120	134	130	60	117	75	102	70	219	70	145	121	192	179	202	170
ENSG00000165556	CDX2	-0.502148	0.515358	3.70551	0.0185309	165	166	153	138	129	176	127	183	160	93	133	123	116	72	69	61	83
ENSG00000179361	ARID3B	0.382334	0.515358	6.51016	0.0186111	636	836	1015	915	506	753	638	679	575	1193	642	911	854	1387	1288	1492	1286
ENSG00000188157	AGRN	0.251281	0.515358	7.70497	0.0186296	1434	2086	2308	2121	1460	1772	1629	1976	1668	3088	1857	2352	1952	2557	2440	2564	2314
ENSG00000146555	SDK1	-0.94516	0.516109	0.0847527	0.0187138	4	4	4	22	10	19	19	6	6	4	6	5	3	8	8	7	10
ENSG00000096092	TMEM14A	-0.362908	0.516181	5.03082	0.0187627	315	284	330	355	499	383	325	279	374	378	317	276	301	239	227	248	298
ENSG00000135298	ADGRB3	0.63297	0.516181	1.80275	0.0187794	14	28	57	20	14	23	15	43	31	56	23	53	35	48	44	34	24
ENSG00000138675	FGF5	1.20023	0.519627	-0.147458	0.0189365	1	3	2	0	6	8	6	6	4	9	3	17	14	13	4	4	19
ENSG00000069509	FUNDC1	-0.273367	0.52182	5.58565	0.0190482	525	529	503	476	549	483	512	420	539	490	462	403	476	426	409	403	414
ENSG00000251533	LINC00605	1.30942	0.526631	-0.205638	0.019256	1	1	2	3	8	5	3	2	1	15	18	7	18	5	5	3	16
ENSG00000264112	AC015813.1	-0.423566	0.527629	3.69009	0.0193247	122	142	251	167	127	121	93	153	125	122	72	87	119	109	94	152	95
ENSG00000162614	NEXN	0.820456	0.527703	1.29445	0.0193596	8	12	14	27	5	21	19	13	9	40	8	29	25	43	39	49	26
ENSG00000109472	CPE	-0.449925	0.527983	4.74224	0.0194343	275	376	390	329	214	275	298	356	385	295	160	249	208	195	170	142	159
ENSG00000180613	GSX2	1.92621	0.527983	-0.654285	0.0194344	0	0	0	2	5	3	0	0	0	2	1	4	3	8	14	17	15
ENSG00000088888	MAVS	0.251007	0.530365	6.52599	0.0195544	791	939	985	942	551	773	682	985	892	1213	840	815	864	1083	1078	1311	930
ENSG00000179152	TCAIM	-0.331547	0.530837	3.79377	0.0197015	128	140	132	159	149	198	145	116	147	141	104	119	88	144	121	148	124
ENSG00000188042	ARL4C	0.457129	0.530837	5.34013	0.0196675	225	260	285	422	277	406	367	214	228	600	340	426	374	565	648	639	628
ENSG00000236618	PITPNA-AS1	-0.41565	0.530837	3.71725	0.0196941	207	143	126	97	171	156	115	102	127	116	159	122	107	99	99	104	112
ENSG00000278977	AC003101.3	0.65998	0.530837	0.986563	0.0196942	4	11	17	23	7	20	9	24	16	27	15	23	11	27	23	25	22
ENSG00000269068	AC009955.4	0.474165	0.531579	2.27012	0.0197614	38	38	54	35	21	39	32	69	67	65	54	49	50	46	46	51	30
ENSG00000080986	NDC80	-0.245503	0.532514	6.16144	0.0198966	785	887	966	777	580	648	713	747	715	763	525	597	641	682	648	688	710
ENSG00000126259	KIRREL2	0.417715	0.532514	2.99387	0.0199262	67	85	68	63	27	79	56	66	82	108	77	124	95	65	93	94	75
ENSG00000162873	KLHDC8A	0.402517	0.532514	2.90056	0.019875	46	48	45	78	49	78	70	81	84	84	82	60	69	98	70	95	94
ENSG00000187118	CMC1	-0.331405	0.532514	5.15722	0.0198963	366	393	355	331	515	374	358	333	412	326	335	301	326	273	324	275	324
ENSG00000129691	ASH2L	-0.209777	0.532675	6.33517	0.0199867	783	971	999	940	674	864	737	707	695	926	655	820	727	800	770	829	754
ENSG00000151474	FRMD4A	1.30449	0.532675	2.48844	0.0201181	8	6	9	58	30	47	37	100	67	14	8	10	11	130	128	141	117
ENSG00000170915	PAQR8	0.461412	0.532675	2.1879	0.0200429	32	40	44	47	28	26	26	58	67	69	46	41	43	36	37	54	46
ENSG00000267322	SNHG22	0.52133	0.532675	1.86387	0.0201273	18	26	28	34	19	28	33	29	23	56	20	53	46	44	39	38	53
ENSG00000277688	AC243585.2	-0.3945	0.532675	2.97864	0.0201116	85	104	83	71	64	101	99	72	89	64	83	68	54	49	62	64	80
ENSG00000278367	AL356652.1	0.516746	0.532675	2.40659	0.020114	53	63	35	33	39	28	24	36	53	45	81	65	50	69	58	60	70
ENSG00000183578	TNFAIP8L3	0.767106	0.535033	0.817043	0.0202721	10	6	12	12	14	11	9	6	18	21	28	20	27	27	6	15	22
ENSG00000230510	PPP5D1	0.603903	0.535033	0.613242	0.0202818	12	16	11	8	6	9	7	10	14	22	18	14	15	16	18	17	13
ENSG00000242808	SOX2-OT	0.31441	0.535078	4.51709	0.0203161	170	187	188	228	199	200	170	149	199	299	194	253	256	265	291	307	304
ENSG00000010810	FYN	0.297159	0.536305	4.74923	0.0204305	207	265	294	233	159	225	224	231	205	366	297	341	378	278	250	309	282
ENSG00000186510	CLCNKA	1.29317	0.536305	-0.354689	0.0204609	4	1	5	3	0	6	2	0	1	7	10	12	13	7	6	18	4
ENSG00000240972	MIF	-0.616068	0.536305	4.77538	0.0204459	300	222	227	233	489	523	270	211	408	155	416	148	197	162	143	165	208
ENSG00000054598	FOXC1	0.406856	0.537688	4.63094	0.0205793	108	167	209	292	176	256	198	243	193	353	158	283	194	350	362	333	326
ENSG00000177614	PGBD5	0.471721	0.537688	2.44285	0.0205726	32	50	30	60	29	51	39	37	30	86	71	61	64	57	73	67	57
ENSG00000174669	SLC29A2	0.246971	0.53864	5.39454	0.0206487	408	411	402	375	286	325	354	450	420	457	521	430	469	413	424	477	459
ENSG00000256338	RPL41P2	-0.817399	0.538944	1.124	0.0206932	19	22	15	13	52	46	10	14	22	11	27	13	17	11	10	12	15
ENSG00000091129	NRCAM	0.800013	0.540089	0.26401	0.0208056	3	7	12	7	7	9	2	10	5	26	12	11	10	9	10	18	13
ENSG00000125354	2006-09-01	0.245157	0.540089	6.6547	0.0208684	684	956	1108	1001	624	1041	798	915	842	1427	939	1185	1215	1131	1029	1115	1141
ENSG00000127507	ADGRE2	1.14531	0.540089	0.824487	0.020869	2	2	1	14	14	14	13	7	3	49	23	31	31	27	14	11	12
ENSG00000150907	FOXO1	0.446627	0.540089	3.99995	0.0207706	116	108	143	181	99	133	108	121	98	237	127	169	113	293	242	249	168
ENSG00000082497	SERTAD4	-1.41641	0.540679	-0.13614	0.0209248	2	3	0	17	16	27	11	0	0	13	1	5	4	4	5	7	5
ENSG00000274180	NATD1	0.414158	0.542373	2.60234	0.0210235	40	60	58	52	30	55	41	55	42	83	50	76	84	74	50	65	87
ENSG00000281207	SLFNL1-AS1	0.355016	0.543833	2.98488	0.0211133	60	80	79	70	53	52	57	82	75	92	72	94	81	86	85	124	69
ENSG00000132359	RAP1GAP2	0.40572	0.543977	4.55941	0.0211684	147	223	276	242	133	201	129	195	130	328	181	236	236	309	355	383	311
ENSG00000198060	2005-03-01	-0.243241	0.543977	5.53114	0.0211853	406	531	518	568	464	489	461	469	418	593	328	406	386	437	456	456	404
ENSG00000039523	RIPOR1	0.225932	0.544198	6.63631	0.0212271	863	1011	1019	914	621	950	787	910	855	1313	916	1263	995	1130	1060	1189	1108
ENSG00000203805	PLPP4	1.05627	0.544496	0.0990184	0.0213052	0	3	10	6	6	7	4	6	11	7	22	18	19	8	2	8	10
ENSG00000259705	AC084757.3	-1.05163	0.544496	0.271836	0.0212846	26	15	18	7	13	14	6	10	23	8	5	8	2	0	4	5	5
ENSG00000165244	ZNF367	-0.314827	0.546275	4.43995	0.0214307	175	251	245	310	196	243	237	172	144	269	120	183	196	219	259	230	205
ENSG00000265750	AC090772.3	-0.812082	0.546275	1.30921	0.0214415	57	52	51	10	9	14	17	15	28	24	10	9	17	21	16	18	18
ENSG00000268220	AC008040.5	-0.462347	0.550007	2.13103	0.0216216	49	62	53	42	47	28	56	28	32	52	42	36	34	41	21	41	41
ENSG00000185818	NAT8L	0.247649	0.552388	7.31339	0.0217489	1533	1557	1226	1409	1133	1423	1407	1425	1326	1924	2017	1856	1914	1628	1648	1579	1883
ENSG00000167306	MYO5B	0.520931	0.552835	4.39619	0.0218002	71	130	189	266	130	198	154	194	115	407	95	272	210	304	265	308	286
ENSG00000150672	DLG2	-0.652176	0.554202	1.54773	0.021888	33	50	48	36	21	37	14	19	21	24	8	20	10	39	40	22	21
ENSG00000122515	ZMIZ2	0.242216	0.557314	6.04941	0.0220449	553	585	703	702	406	571	553	670	488	873	661	809	728	708	744	732	756
ENSG00000198786	MT-ND5	0.487566	0.560854	8.2437	0.0222192	3357	3870	3077	1578	1299	1399	2164	4849	1903	4214	3417	3707	3650	3735	4486	2742	2060
ENSG00000126107	HECTD3	0.245179	0.561108	5.4773	0.0222635	361	473	458	430	300	414	297	400	361	601	442	459	517	499	495	497	552
ENSG00000170500	LONRF2	0.473881	0.562472	3.98083	0.0223863	85	88	157	177	108	122	126	134	96	275	88	169	145	269	218	264	153
ENSG00000174353	STAG3L3	0.377448	0.562472	3.32308	0.0223606	54	74	95	104	62	84	95	132	113	138	70	109	93	116	100	143	86
ENSG00000103647	CORO2B	0.559291	0.562757	1.85885	0.0225007	26	34	34	24	19	21	24	21	14	54	29	39	51	36	50	54	56
ENSG00000165406	2008-03-01	0.29049	0.562757	4.3491	0.0224928	146	184	193	208	109	195	185	195	163	274	175	221	203	240	207	276	270
ENSG00000185070	FLRT2	0.337879	0.562757	3.66648	0.0224383	104	115	132	151	63	99	79	143	99	171	130	122	110	159	145	169	143
ENSG00000170540	ARL6IP1	-0.270728	0.564425	7.60354	0.0226018	1938	2136	2110	2169	2360	1889	1920	1717	2459	2111	1675	1448	1621	1615	1768	1862	1820
ENSG00000276791	AC092117.1	0.500447	0.564485	1.6014	0.0226387	28	19	31	19	19	18	20	38	44	32	28	31	23	31	32	26	40
ENSG00000267353	AC020928.3	-0.845006	0.565744	0.278904	0.0227237	12	10	6	14	17	23	11	11	7	6	8	14	6	9	10	6	0
ENSG00000158234	FAIM	-0.267337	0.565993	5.11658	0.0228028	373	385	348	380	288	396	426	305	375	298	255	309	272	329	345	339	390
ENSG00000163975	MELTF	0.365992	0.565993	4.78723	0.0227783	311	279	251	186	178	185	197	286	289	319	468	334	311	235	270	246	279
ENSG00000164142	FAM160A1	0.933671	0.569373	0.376042	0.0230049	3	3	10	14	9	6	3	15	8	16	5	3	10	24	20	24	14
ENSG00000224660	SH3BP5-AS1	0.51233	0.569373	2.22754	0.0230085	26	43	38	40	25	35	37	56	34	54	20	45	36	71	58	75	72
ENSG00000150316	CWC15	-0.270226	0.57119	5.56685	0.0231168	570	516	443	463	477	537	527	414	459	545	508	400	476	398	400	351	447
ENSG00000120907	ADRA1A	0.807083	0.572239	1.37806	0.0231941	6	15	8	33	11	20	20	20	6	34	15	21	20	42	48	46	46
ENSG00000072110	ACTN1	0.299709	0.573131	7.21516	0.0232653	875	1282	1517	1573	979	1520	1191	1199	1132	2010	1106	1607	1461	2023	1809	2156	1936
ENSG00000169047	IRS1	1.00466	0.575053	3.05357	0.0234135	24	53	89	67	34	54	30	64	17	56	15	54	30	214	180	244	175
ENSG00000184060	ADAP2	0.275192	0.575053	4.57591	0.0234066	180	244	233	230	139	197	214	194	236	284	276	315	283	244	255	262	229
ENSG00000168216	LMBRD1	-0.271372	0.577182	4.25532	0.023558	170	187	213	225	194	201	231	172	177	230	149	175	154	176	149	198	189
ENSG00000185985	SLITRK2	0.498308	0.577182	4.97903	0.0235707	123	217	301	442	186	251	215	283	180	444	190	328	230	492	471	598	442
ENSG00000158089	GALNT14	-1.47198	0.577208	0.0363267	0.0236168	7	2	2	16	19	17	26	2	4	0	0	0	1	11	17	7	7
ENSG00000177133	LINC00982	-1.32822	0.577208	1.47246	0.0236422	84	72	45	16	12	22	24	45	51	1	1	4	1	13	8	17	15
ENSG00000130173	ANGPTL8	0.725068	0.577788	1.00758	0.0237615	8	15	21	7	11	5	21	27	12	28	27	26	9	20	32	15	23
ENSG00000160097	FNDC5	0.40518	0.577788	3.24386	0.023807	82	89	91	80	46	62	81	131	104	151	107	100	130	85	90	73	72
ENSG00000214391	TUBAP2	-0.589625	0.577788	1.46266	0.0237761	24	23	29	20	54	32	30	14	24	21	23	24	20	23	12	26	28
ENSG00000260000	AL133338.1	0.722163	0.577788	0.418341	0.0237946	1	10	13	10	6	11	5	15	10	16	16	13	11	19	18	7	12
ENSG00000183891	TTC32	-0.402138	0.582256	2.62472	0.0240267	64	72	41	73	84	61	72	48	54	76	48	47	56	49	49	62	47
ENSG00000142856	ITGB3BP	-0.286311	0.58306	5.32478	0.0240954	445	426	376	420	525	396	396	299	404	486	401	330	388	333	358	339	368
ENSG00000279576		0.445321	0.583647	3.61561	0.0241553	77	128	146	127	68	61	76	127	127	177	133	84	125	148	120	242	95
ENSG00000112183	RBM24	-0.333928	0.586058	3.95475	0.0242909	134	207	241	157	118	187	150	182	119	197	96	118	114	157	147	133	144
ENSG00000008300	CELSR3	0.396812	0.586963	3.52829	0.0244291	55	101	128	140	71	84	77	146	106	185	113	151	157	111	93	109	106
ENSG00000168243	GNG4	0.273896	0.586963	5.73764	0.0244359	410	447	466	501	466	460	445	514	547	692	744	640	610	464	500	483	587
ENSG00000244586	WNT5A-AS1	1.05371	0.586963	-0.475973	0.0244136	2	4	4	1	4	4	2	3	3	4	3	5	4	15	9	10	11
ENSG00000183153	GJD3	0.404498	0.587326	2.30053	0.0244868	34	35	52	39	20	47	44	56	46	69	40	47	49	67	49	59	52
ENSG00000002834	LASP1	0.270976	0.590083	6.67699	0.0248023	717	1012	933	1044	727	921	849	846	761	1282	805	1128	955	1343	1281	1438	1376
ENSG00000120533	ENY2	-0.323056	0.590083	6.48823	0.0247922	1099	893	815	890	1113	933	1039	855	1113	816	1008	760	731	681	702	722	763
ENSG00000136895	GARNL3	0.465163	0.590083	1.94388	0.0248179	20	42	46	32	21	23	20	41	32	52	28	42	41	55	46	45	36
ENSG00000144792	ZNF660	-1.10653	0.590083	0.777045	0.0247308	24	30	42	11	13	13	19	11	11	3	0	1	1	19	23	17	18
ENSG00000157111	TMEM171	0.946565	0.590083	-0.329327	0.0247807	3	5	3	8	2	3	2	14	10	9	4	6	5	5	12	3	7
ENSG00000234801	MORF4	-0.922669	0.590083	0.118701	0.0247476	7	12	8	3	17	26	10	3	4	6	5	7	6	14	2	9	10
ENSG00000088448	ANKRD10	-0.255198	0.594115	5.23753	0.0251396	373	453	444	471	388	378	309	370	412	321	326	312	359	333	346	374	351
ENSG00000132561	MATN2	0.504073	0.594115	1.73543	0.0250764	21	18	19	29	28	32	22	24	32	52	24	42	46	41	43	25	33
ENSG00000185215	TNFAIP2	0.282688	0.594115	5.22854	0.0251688	260	381	402	385	248	301	285	335	309	528	265	438	354	466	501	453	459
ENSG00000204682	CASC10	0.353744	0.594115	4.16278	0.0251319	161	153	142	153	111	138	173	107	156	218	270	180	187	169	247	236	203
ENSG00000264281	AC016596.2	-0.846799	0.594115	1.4921	0.0251447	12	13	11	33	72	48	44	16	23	17	33	17	28	29	9	13	14
ENSG00000163312	HELQ	-0.306999	0.596641	3.26448	0.025329	110	105	123	111	93	92	86	63	84	111	89	83	88	75	89	102	87
ENSG00000184378	ACTRT3	-0.575361	0.596641	1.59395	0.0253487	42	23	40	27	31	33	40	27	29	36	13	27	38	23	19	15	11
ENSG00000010319	SEMA3G	-0.852851	0.596772	0.549915	0.0256093	15	29	37	11	7	12	8	9	2	16	10	12	21	6	8	5	7
ENSG00000105278	ZFR2	1.04991	0.596772	2.04991	0.0255393	3	5	7	27	38	52	28	26	38	72	132	65	68	32	20	21	29
ENSG00000109099	PMP22	0.236667	0.596772	6.18162	0.0254959	693	722	721	642	527	561	581	750	736	834	654	636	671	823	862	982	888
ENSG00000129675	ARHGEF6	0.379186	0.596772	4.65359	0.0256092	220	249	274	206	144	178	178	167	155	475	230	357	291	292	313	339	213
ENSG00000130513	GDF15	0.977377	0.596772	3.84978	0.0255313	10	16	18	130	158	121	138	68	60	194	192	134	182	232	223	277	264
ENSG00000251151	HOXC-AS3	0.677667	0.596772	0.865357	0.0256028	9	17	20	17	7	5	7	33	16	22	9	13	17	24	23	19	18
ENSG00000269343	ZNF587B	-0.35069	0.596772	3.68236	0.025606	168	148	162	106	119	151	126	124	143	100	94	88	91	108	155	127	116
ENSG00000101000	PROCR	0.312917	0.597244	3.61417	0.0261048	104	94	127	90	101	115	82	112	110	146	157	150	117	143	121	127	142
ENSG00000105605	CACNG7	0.853469	0.597244	2.61907	0.0259102	4	5	17	91	38	62	56	76	95	81	68	44	67	65	71	87	82
ENSG00000111266	DUSP16	0.332045	0.597244	5.12759	0.0259854	208	288	291	394	222	396	264	385	289	477	196	401	347	469	446	458	406
ENSG00000111328	CDK2AP1	-0.237628	0.597244	7.61605	0.026148	1687	2183	2164	2281	1966	2217	2079	1963	2264	2327	1468	1928	1660	1625	1676	1813	1756
ENSG00000115461	IGFBP5	-0.546056	0.597244	4.33866	0.0262493	218	335	323	252	148	224	192	251	186	112	68	85	74	250	192	254	232
ENSG00000130294	KIF1A	0.25055	0.597244	9.40996	0.0260982	5155	6456	7283	6713	4520	6296	5371	6484	4859	8667	6155	7673	7165	8582	7788	8495	8252
ENSG00000137210	TMEM14B	-0.385448	0.597244	5.59021	0.0260127	623	475	409	484	745	501	455	390	602	495	561	412	406	329	399	317	372
ENSG00000143198	MGST3	-0.333245	0.597244	4.54818	0.0257134	293	291	216	240	287	215	229	205	284	237	255	180	202	161	184	196	207
ENSG00000145824	CXCL14	0.580357	0.597244	3.54714	0.0261709	73	62	72	94	91	114	92	67	69	197	241	190	214	85	88	99	97
ENSG00000163171	CDC42EP3	0.37361	0.597244	4.48873	0.0262143	113	150	147	276	157	209	234	204	179	315	183	213	214	351	287	283	276
ENSG00000166801	FAM111A	-0.705227	0.597244	3.92563	0.0258238	194	196	244	212	146	162	170	162	150	236	159	168	168	34	45	45	35
ENSG00000172164	SNTB1	0.422622	0.597244	3.16752	0.025775	39	80	94	84	66	64	71	75	58	176	71	96	96	118	102	129	86
ENSG00000220848	RPS18P9	-0.642996	0.597244	0.517611	0.0262241	16	14	25	18	11	10	13	10	12	11	12	6	15	5	15	6	9
ENSG00000251322	SHANK3	0.308971	0.597244	4.06346	0.0259623	112	182	201	153	101	120	123	205	166	192	127	197	170	208	186	194	173
ENSG00000259051	HNRNPUP1	-0.93748	0.597244	-0.273436	0.026143	1	10	11	4	4	13	17	5	3	6	3	7	7	5	3	4	3
ENSG00000267282	AC011481.2	0.414735	0.597244	3.37842	0.0260476	53	118	116	113	54	75	59	89	99	99	67	126	125	146	126	126	150
ENSG00000270228	AC079880.1	0.512784	0.597244	1.85963	0.02603	19	46	27	24	19	31	21	54	22	52	27	26	41	39	46	54	37
ENSG00000206418	RAB12	-0.256402	0.597792	4.83683	0.0263464	254	321	315	337	270	338	296	213	261	381	244	325	267	259	248	237	235
ENSG00000231414	AC016700.2	-0.798597	0.597792	1.33189	0.0263302	29	19	14	18	49	51	26	11	29	18	32	14	30	14	9	5	17
ENSG00000160678	S100A1	-0.500376	0.597826	1.73343	0.0263843	42	36	37	43	34	28	36	33	37	21	26	18	33	18	31	36	16
ENSG00000162407	PLPP3	0.545136	0.598339	1.9429	0.02648	18	36	39	33	19	23	28	33	17	36	25	52	50	69	48	48	47
ENSG00000162729	IGSF8	-0.252627	0.598339	5.16097	0.0264518	448	437	349	362	339	357	362	339	377	352	334	323	275	330	304	338	359
ENSG00000140968	IRF8	-1.30466	0.600252	1.41609	0.0266013	44	49	69	36	16	22	27	13	4	40	30	29	36	0	2	2	0
ENSG00000198729	PPP1R14C	-0.847942	0.60108	0.8823	0.0266747	6	11	12	40	26	26	30	10	15	3	13	5	7	19	13	25	15
ENSG00000253683	AC027309.2	-0.483764	0.602392	1.98809	0.0267697	44	38	36	29	58	55	43	30	42	26	42	28	35	31	26	31	35
ENSG00000134202	GSTM3	-0.56442	0.60252	2.2671	0.0268122	33	29	41	66	89	68	54	39	48	38	58	39	48	27	29	32	30
ENSG00000104231	ZFAND1	-0.281347	0.602549	4.80044	0.0269972	279	348	319	288	365	226	250	259	272	290	236	226	245	228	272	271	274
ENSG00000141449	GREB1L	0.495273	0.602549	4.23174	0.0271077	107	117	204	239	122	131	106	140	110	257	110	194	153	331	276	381	215
ENSG00000157992	KRTCAP3	-0.431628	0.602549	2.40474	0.0270726	81	73	58	55	36	48	58	57	40	39	53	32	61	40	44	45	38
ENSG00000169740	ZNF32	-0.491739	0.602549	3.76489	0.0268925	247	172	108	121	161	152	120	49	86	116	202	94	151	109	104	128	121
ENSG00000189056	RELN	0.784475	0.602549	2.94784	0.0270575	12	10	29	116	72	57	57	69	43	131	74	68	68	134	92	171	82
ENSG00000203950	RTL8A	0.410844	0.602549	5.3382	0.0269361	354	268	248	320	309	398	368	452	461	583	684	493	568	324	286	268	391
ENSG00000213676	ATF6B	-0.228329	0.602549	5.83727	0.0270254	525	707	712	688	503	585	530	578	499	672	388	532	474	523	572	559	613
ENSG00000257122	RRN3P3	0.53656	0.602549	1.17522	0.0270028	10	21	14	17	17	18	13	29	14	28	25	19	27	28	25	30	14
ENSG00000154359	LONRF1	0.335728	0.605516	4.87798	0.0273137	144	232	279	344	218	278	231	410	314	426	184	306	286	331	343	379	268
ENSG00000166265	CYYR1	0.421834	0.605516	3.23623	0.0273891	52	67	75	101	59	86	83	67	90	121	67	80	71	140	145	146	124
ENSG00000169860	P2RY1	0.638187	0.605516	1.64709	0.0273164	13	24	33	28	17	27	9	11	20	72	24	45	30	39	41	30	41
ENSG00000198730	CTR9	-0.418493	0.605516	6.20534	0.027386	840	1236	1567	816	414	581	539	526	428	841	399	603	610	790	852	870	695
ENSG00000122042	UBL3	-0.31599	0.609957	4.40188	0.0277747	173	239	334	286	181	227	183	219	146	265	111	186	185	221	210	210	187
ENSG00000163508	EOMES	0.711815	0.609957	0.393348	0.0277518	9	5	14	8	3	10	6	12	5	9	11	19	15	17	20	13	13
ENSG00000165238	WNK2	0.217244	0.609957	6.45712	0.0276744	744	849	964	853	634	752	656	975	718	1188	881	1028	908	1015	885	967	880
ENSG00000196576	PLXNB2	0.204213	0.609957	7.08175	0.0277761	1048	1326	1290	1289	1002	1290	1194	1369	1063	1595	1346	1600	1471	1457	1551	1536	1525
ENSG00000224875	AC083949.1	1.13399	0.609957	0.897671	0.0276845	0	1	14	26	10	9	6	14	3	40	6	19	10	38	42	29	19
ENSG00000136193	SCRN1	0.315331	0.610758	7.35343	0.027908	967	1378	1758	1833	994	1568	1298	1524	1130	2299	1159	1601	1506	2302	2208	2412	2046
ENSG00000138796	HADH	-0.222599	0.610758	6.38322	0.0279082	949	945	908	901	731	964	773	774	820	925	883	782	837	710	719	700	720
ENSG00000147654	EBAG9	-0.253165	0.610758	4.11756	0.0279244	158	203	203	186	142	218	181	153	162	199	131	139	174	147	165	177	168
ENSG00000114491	UMPS	-0.199987	0.612087	6.58735	0.0280225	1040	1020	1062	935	896	1114	960	861	899	1069	913	852	893	897	900	885	989
ENSG00000092820	EZR	0.247583	0.61211	8.15745	0.0282968	2124	2355	2313	3002	2043	2920	2692	2371	2055	3457	3092	3219	3180	3218	3365	3473	3595
ENSG00000100592	DAAM1	0.570059	0.61211	3.18491	0.0282829	45	54	61	108	46	79	79	66	50	99	47	69	78	175	147	180	141
ENSG00000143028	SYPL2	0.400018	0.61211	3.41832	0.0282671	39	95	104	127	85	76	76	139	102	188	123	119	105	107	103	104	94
ENSG00000143633	C1orf131	-0.246716	0.61211	4.85513	0.0280703	253	275	301	347	323	357	283	251	284	319	238	256	257	271	266	313	251
ENSG00000185189	NRBP2	0.417584	0.61211	4.6347	0.028224	111	234	292	254	137	192	195	238	120	444	172	324	265	305	337	374	245
ENSG00000213186	TRIM59	-0.198695	0.61211	6.80081	0.0282739	1164	1239	1315	1200	915	1130	1216	1032	1049	1281	957	932	1132	1057	1028	1187	984
ENSG00000272899	AC025594.2	0.636084	0.61211	0.407409	0.0281104	9	13	6	6	11	8	4	13	9	17	7	14	17	13	14	15	15
ENSG00000275632	AL035461.2	-0.453151	0.61211	2.32809	0.0283225	78	58	58	46	32	62	56	48	46	28	58	33	48	48	34	38	39
ENSG00000134049	IER3IP1	-0.292962	0.613591	4.83725	0.0284285	324	308	258	329	306	323	297	227	285	343	319	219	315	222	223	205	269
ENSG00000169627	BOLA2B	-0.653948	0.618352	0.987649	0.0286868	40	11	20	20	24	22	16	13	18	9	25	15	18	14	10	11	12
ENSG00000155816	FMN2	0.967121	0.622942	2.64834	0.0290284	3	2	10	66	55	75	47	47	53	118	44	86	58	97	81	89	106
ENSG00000206199	ANKUB1	0.664815	0.622942	2.0047	0.0290519	15	23	33	46	14	29	34	24	15	60	23	39	28	72	82	69	49
ENSG00000235363	SNRPGP10	-0.432731	0.622942	4.32834	0.0289797	218	213	140	183	329	254	218	145	259	183	248	130	174	136	150	150	172
ENSG00000259516	ANP32AP1	-0.771018	0.622942	0.100999	0.0289855	8	10	8	9	17	17	9	5	2	7	4	6	9	11	3	12	10
ENSG00000113594	LIFR	-0.463688	0.624954	4.13931	0.0293347	118	216	292	300	140	175	190	145	120	211	64	108	95	208	190	267	138
ENSG00000119888	EPCAM	-0.735974	0.624954	0.869822	0.0293364	21	16	17	20	24	27	19	12	7	17	28	22	16	6	12	4	5
ENSG00000132688	NES	0.259605	0.624954	6.58541	0.0292706	1009	930	782	802	554	983	783	1101	882	945	944	894	963	1134	1092	1031	1414
ENSG00000135070	ISCA1	-0.232031	0.624954	5.23907	0.0292806	358	398	376	426	403	434	384	347	357	432	383	322	357	315	345	326	363
ENSG00000273623	RF02195	1.22854	0.624954	-0.190121	0.0292301	5	2	1	4	4	5	4	10	11	14	23	10	13	1	3	0	4
ENSG00000273151	AC073957.3	0.243049	0.630392	5.03571	0.0296302	286	326	315	272	261	239	291	296	304	360	382	396	362	316	359	372	376
ENSG00000067064	IDI1	-0.213291	0.632274	6.82086	0.0297572	1085	1088	1088	1297	1162	1292	1267	904	979	1247	1019	936	1021	1099	1190	1177	1180
ENSG00000077782	FGFR1	0.228777	0.634432	7.87305	0.0298975	1549	2095	2263	2480	1722	2426	1962	2221	2022	2959	1860	2646	2344	2849	2767	2939	2769
ENSG00000128564	VGF	0.554764	0.637651	2.00054	0.0301428	49	31	16	21	30	25	27	35	35	48	80	46	39	43	38	29	48
ENSG00000178078	STAP2	-0.823559	0.637651	1.4928	0.030166	85	33	45	16	17	19	24	23	22	12	40	17	32	8	26	7	11
ENSG00000187240	DYNC2H1	0.611272	0.637651	4.04337	0.0301	91	141	243	132	79	113	61	217	138	182	71	87	106	313	268	372	185
ENSG00000230555	AL450326.1	0.635117	0.638291	0.591903	0.0302353	3	11	8	17	7	11	10	14	12	12	9	20	19	17	13	23	16
ENSG00000135272	MDFIC	-0.342665	0.639785	3.26523	0.0303451	93	111	140	124	75	104	89	78	79	129	59	100	80	101	89	94	55
ENSG00000271870	AC024060.1	-0.454726	0.640923	1.94845	0.0304382	59	50	36	43	30	28	49	22	33	30	25	25	39	33	46	37	32
ENSG00000275793	RIMBP3	0.944055	0.642363	0.230784	0.0305458	18	2	9	3	1	4	5	13	8	28	5	14	16	11	6	13	10
ENSG00000129595	EPB41L4A	0.338997	0.642974	3.24635	0.0306141	71	82	93	86	42	95	81	105	62	105	88	109	119	114	117	101	111
ENSG00000233527	ZNF529-AS1	0.59319	0.648585	0.881014	0.0309208	12	16	11	9	11	11	15	19	6	28	18	23	15	16	30	17	22
ENSG00000141627	DYM	-0.231158	0.653064	5.93862	0.0311742	739	787	727	557	548	644	541	626	577	738	559	531	556	532	542	544	576
ENSG00000163840	DTX3L	-0.342176	0.653942	3.32533	0.031256	103	115	128	131	68	133	91	118	87	127	68	89	85	103	69	86	66
ENSG00000167861	HID1	0.298587	0.657899	4.51131	0.0314853	218	234	227	178	148	192	158	205	215	283	331	252	297	196	234	203	258
ENSG00000113739	STC2	0.253398	0.662872	6.01366	0.0319661	424	610	695	705	411	592	526	613	472	941	590	765	638	737	777	867	639
ENSG00000115963	RND3	1.09301	0.662872	0.404798	0.0317793	2	9	7	7	8	9	3	2	3	11	5	5	6	27	31	25	32
ENSG00000166444	ST5	0.296511	0.662872	4.66077	0.0318712	180	242	227	246	190	214	204	245	207	405	291	345	344	217	220	267	221
ENSG00000180921	FAM83H	0.257416	0.662872	5.48062	0.0318967	326	423	412	418	292	431	413	387	303	635	431	608	475	514	476	549	480
ENSG00000233847	AC022445.1	0.660177	0.662872	0.892335	0.0318064	7	20	17	16	4	16	5	24	15	28	12	13	14	28	31	18	15
ENSG00000246596	AC139795.1	0.865902	0.662872	0.184342	0.0319561	4	5	8	17	3	4	2	10	6	20	6	10	7	25	12	13	8
ENSG00000185442	FAM174B	0.341715	0.662949	4.04916	0.0320103	136	154	121	144	105	164	136	96	123	189	202	154	167	221	199	238	233
ENSG00000230319	AL022476.1	-0.813893	0.663239	0.439083	0.0320648	25	24	17	10	11	8	11	9	19	5	10	7	17	7	2	5	7
ENSG00000163191	S100A11	0.494386	0.665742	4.82398	0.0322264	287	253	210	176	182	229	195	125	144	344	554	380	507	232	272	315	359
ENSG00000124370	MCEE	-0.361131	0.66597	2.72888	0.0323188	62	82	62	64	86	83	59	63	66	60	67	52	49	49	64	61	50
ENSG00000135333	EPHA7	0.522622	0.66597	2.35689	0.0322937	35	36	48	35	44	44	22	24	32	109	33	61	61	73	62	75	49
ENSG00000114023	FAM162A	-0.285222	0.668826	5.0783	0.0324982	341	353	350	363	383	382	356	320	386	386	367	266	343	243	267	258	271
ENSG00000148411	NACC2	0.233762	0.669149	5.89386	0.0325547	436	531	635	592	431	544	489	612	543	742	458	613	535	721	721	818	664
ENSG00000168300	PCMTD1	-0.425604	0.669208	2.60084	0.0325984	58	70	101	91	51	60	43	78	62	67	29	39	46	43	54	47	56
ENSG00000179855	GIPC3	0.543477	0.670265	3.20127	0.0326909	83	92	112	64	27	60	51	97	53	150	151	155	149	79	81	71	59
ENSG00000050165	DKK3	0.517336	0.670838	1.79378	0.0328826	12	28	49	25	19	19	26	40	31	39	19	37	51	46	31	40	44
ENSG00000212747	RTL8B	-0.8401	0.670838	0.652814	0.0328664	5	10	4	24	17	39	27	9	12	7	9	10	3	11	12	13	19
ENSG00000239665	AL157392.3	0.70325	0.670838	2.08954	0.032777	16	38	28	40	21	28	31	74	47	41	13	15	20	90	52	77	60
ENSG00000249209	AP000311.1	1.45934	0.670838	-0.52144	0.0328707	2	2	2	1	2	4	3	12	8	1	0	0	0	11	17	8	11
ENSG00000015475	BID	-0.270025	0.671092	4.7001	0.0329999	261	305	248	296	227	317	291	249	281	253	243	259	266	218	232	167	227
ENSG00000056998	GYG2	0.225254	0.671092	5.88815	0.0330775	481	646	668	515	369	526	466	528	530	748	587	718	612	642	612	650	748
ENSG00000130958	SLC35D2	0.304485	0.671092	3.95018	0.0331262	123	125	125	124	123	140	144	130	188	202	211	156	186	170	133	146	149
ENSG00000146233	CYP39A1	-1.12815	0.671092	0.185792	0.0329364	27	12	18	12	11	7	7	0	1	13	19	13	7	0	3	3	5
ENSG00000151572	ANO4	-0.362792	0.671092	3.68491	0.0330972	109	155	188	182	112	143	109	123	117	140	43	103	117	131	134	137	108
ENSG00000227963	RBM15-AS1	-0.58766	0.671092	1.09989	0.0331625	22	25	19	20	36	13	27	27	20	16	10	16	19	14	10	16	15
ENSG00000269194	AC006942.1	0.762066	0.671092	2.42932	0.0331818	54	42	35	30	25	38	26	105	108	68	88	83	75	15	21	40	18
ENSG00000050438	SLC4A8	0.435973	0.672	2.70998	0.0334318	25	62	58	66	45	53	49	46	45	102	59	71	45	88	92	105	74
ENSG00000137819	PAQR5	0.303022	0.672	4.07145	0.0333909	103	135	220	173	106	135	128	119	169	223	163	182	167	194	214	207	195
ENSG00000145354	CISD2	-0.279013	0.672	5.71382	0.033342	521	509	510	495	710	559	586	421	578	591	532	428	439	477	458	475	461
ENSG00000145882	PCYOX1L	0.362704	0.672	3.98872	0.0333438	138	124	169	131	91	135	126	249	230	254	149	157	151	128	133	170	124
ENSG00000165030	NFIL3	-0.370352	0.672	3.10966	0.0334024	93	132	115	110	48	84	87	86	86	108	57	47	65	91	66	80	79
ENSG00000155034	FBXL18	0.416142	0.672657	3.60397	0.0335056	42	98	149	122	71	109	95	133	98	190	77	116	100	177	131	186	156
ENSG00000182196	ARL6IP4	0.917131	0.675457	0.23207	0.0336863	12	11	4	3	3	1	9	8	18	8	26	8	17	7	13	8	8
ENSG00000068912	ERLEC1	-0.230479	0.675615	5.00807	0.0337766	272	321	369	395	344	331	337	284	284	393	244	274	284	329	311	334	298
ENSG00000135324	MRAP2	0.6852	0.675615	1.65757	0.0337528	21	36	16	18	21	22	13	12	22	65	49	49	67	21	20	23	28
ENSG00000250988	SNHG21	-0.563231	0.675778	1.1461	0.033826	19	16	16	26	26	36	29	28	17	15	13	21	11	16	17	11	21
ENSG00000133958	UNC79	-0.429592	0.676759	2.37961	0.0341643	62	78	68	48	54	41	49	40	58	62	41	45	54	32	23	51	38
ENSG00000160219	GAB3	0.781595	0.676759	0.255888	0.0341031	9	3	14	2	3	8	8	7	6	15	8	16	16	18	7	17	12
ENSG00000167840	ZNF232	-0.314357	0.676759	3.85559	0.0341315	166	154	137	148	157	162	162	121	179	117	102	97	125	130	144	150	145
ENSG00000180875	GREM2	1.01056	0.676759	1.02791	0.033977	0	2	1	17	21	15	19	10	9	29	16	34	37	21	26	34	21
ENSG00000243317	STMP1	-0.225335	0.676759	5.87464	0.0341427	644	659	569	632	596	614	598	494	631	544	593	504	554	530	545	554	565
ENSG00000254230	AC037459.4	0.420295	0.676759	5.96523	0.0340078	402	518	470	606	408	593	535	1259	1180	668	513	630	565	484	514	557	577
ENSG00000277360		1.66426	0.676759	-0.712851	0.0340701	0	0	0	2	3	1	5	2	0	12	0	1	1	6	10	10	17
ENSG00000133619	KRBA1	0.246649	0.678083	4.67581	0.0342726	246	239	233	217	188	229	197	281	204	298	295	318	300	255	267	282	243
ENSG00000163357	DCST1	-0.609398	0.678765	1.04331	0.0343485	15	26	15	25	38	24	14	27	18	18	9	18	16	13	12	14	10
ENSG00000075399	VPS9D1	0.241427	0.678907	5.26077	0.0344125	322	378	362	370	269	336	307	346	273	519	438	473	469	441	389	411	377
ENSG00000105974	CAV1	0.779544	0.678907	1.89812	0.0345634	12	16	14	22	32	41	28	12	15	25	31	38	25	77	93	61	57
ENSG00000107551	RASSF4	0.339205	0.678907	3.19642	0.0345985	95	61	82	76	48	91	74	116	97	111	95	105	122	78	86	86	95
ENSG00000150636	CCDC102B	-0.736545	0.678907	0.0290499	0.0346043	12	8	12	10	9	7	15	5	14	8	8	7	5	1	5	7	5
ENSG00000213366	GSTM2	-0.640344	0.678907	0.853583	0.0344498	26	34	26	9	16	15	13	18	17	11	13	10	4	12	13	17	17
ENSG00000229132	EIF4A1P10	-0.390956	0.678907	2.93298	0.0344847	58	78	81	73	77	132	87	60	80	51	76	55	83	72	53	62	71
ENSG00000085449	WDFY1	0.384973	0.680538	4.64195	0.0349711	139	206	265	273	152	215	188	159	149	384	191	238	223	407	344	381	338
ENSG00000114316	USP4	0.25513	0.680538	4.77212	0.0350733	168	245	315	271	203	234	224	296	275	399	203	313	301	295	269	305	301
ENSG00000125870	SNRPB2	-0.246928	0.680538	6.57258	0.035098	1022	951	855	1002	1147	1051	985	769	896	964	1100	849	880	796	852	821	979
ENSG00000145632	PLK2	-0.412072	0.680538	4.08125	0.0348135	91	118	122	290	194	278	231	119	135	188	117	147	135	172	163	170	153
ENSG00000170190	SLC16A5	0.308917	0.680538	3.0938	0.0351028	62	94	87	62	62	72	58	99	70	93	89	103	98	87	95	88	94
ENSG00000172575	RASGRP1	-0.63485	0.680538	1.87379	0.0350198	31	42	85	57	25	35	28	39	22	57	10	23	7	23	35	41	33
ENSG00000199568	RNU5A-1	0.974921	0.680538	-0.120559	0.0347717	5	1	1	13	1	4	6	9	15	10	9	10	9	4	3	16	6
ENSG00000270728	AL035413.2	1.03825	0.680538	-0.357578	0.0349015	0	5	5	4	2	5	3	10	7	14	1	5	1	10	8	15	4
ENSG00000276529	AP001505.1	-0.387481	0.680538	3.48998	0.0350149	184	154	124	81	100	119	104	126	112	111	108	70	97	83	89	70	122
ENSG00000280018	CU634019.6	-0.918507	0.680538	-0.223133	0.035028	3	17	15	5	5	10	8	4	4	1	7	3	3	12	2	4	8
ENSG00000113272	THG1L	-0.242959	0.683593	4.66153	0.0353021	291	266	266	248	231	284	281	214	262	237	262	216	213	220	227	239	267
ENSG00000141582	CBX4	0.233573	0.68743	5.14226	0.0355423	215	371	352	340	249	338	306	382	307	428	302	380	367	412	375	451	397
ENSG00000152953	STK32B	-0.573278	0.687527	1.11602	0.0355893	27	21	31	35	17	21	15	15	17	26	6	28	8	12	21	14	20
ENSG00000262662	AC127496.4	0.358876	0.689032	2.47471	0.0357092	36	50	68	57	28	41	35	53	57	74	55	62	59	48	66	53	71
ENSG00000157613	CREB3L1	0.676893	0.692141	0.883868	0.0359633	15	13	19	10	6	16	4	24	14	15	6	22	11	28	24	23	30
ENSG00000162924	REL	0.940224	0.692141	1.01097	0.0359971	3	8	30	20	2	14	5	18	16	27	8	9	12	49	22	55	14
ENSG00000164172	MOCS2	-0.278474	0.692141	5.49904	0.0359192	438	438	394	536	535	495	533	408	477	366	339	323	391	481	475	424	496
ENSG00000156475	PPP2R2B	1.01676	0.692233	3.4944	0.0360441	36	68	49	79	69	77	86	9	10	93	63	64	67	275	314	280	267
ENSG00000224888	AC138028.2	0.743976	0.692915	3.00645	0.0361219	19	62	98	87	26	58	40	86	30	159	14	107	59	149	126	173	66
ENSG00000143256	PFDN2	-0.275698	0.693288	6.54465	0.0361837	1164	1005	790	882	1120	979	997	871	1132	866	895	835	777	720	796	822	918
ENSG00000003987	MTMR7	0.481033	0.693466	2.37309	0.0367281	21	32	58	56	34	29	45	80	72	70	30	58	53	57	57	59	34
ENSG00000007866	TEAD3	0.378327	0.693466	3.40377	0.0364684	85	98	106	80	79	74	76	113	83	137	57	115	74	156	137	149	150
ENSG00000067715	SYT1	-1.01641	0.693466	-0.146223	0.0362493	11	12	10	3	10	5	17	10	4	8	14	2	4	0	1	4	3
ENSG00000079156	OSBPL6	0.340711	0.693466	4.29056	0.0364649	118	151	200	215	127	180	153	161	107	282	155	197	209	257	246	307	251
ENSG00000129250	KIF1C	0.203208	0.693466	7.63155	0.0367433	1503	1808	1744	1967	1340	2231	1796	1987	1699	2282	1870	2334	2110	2194	2156	2249	2362
ENSG00000156170	NDUFAF6	-0.265003	0.693466	4.11018	0.0365283	179	169	164	174	171	225	196	159	161	175	185	164	149	137	149	158	155
ENSG00000165996	HACD1	-0.29117	0.693466	4.1808	0.03633	194	206	203	191	190	218	158	197	223	169	150	172	165	137	150	147	143
ENSG00000167397	VKORC1	-0.587949	0.693466	1.32792	0.0366776	33	26	27	23	30	38	18	25	25	17	34	23	15	14	10	8	21
ENSG00000173253	DMRT2	-1.28304	0.693466	-0.17445	0.0364593	15	5	4	15	6	19	8	1	3	0	0	1	0	8	4	20	7
ENSG00000188958	UTS2B	0.53635	0.693466	2.86251	0.0366519	28	70	51	84	35	55	60	33	33	122	44	112	89	101	93	126	80
ENSG00000236814	AC046176.1	-0.651406	0.693466	0.140521	0.0364725	8	23	11	12	7	11	7	6	7	11	9	5	8	9	4	7	8
ENSG00000243232	PCDHAC2	1.2668	0.693466	0.306336	0.0366252	1	0	2	21	6	7	1	6	1	25	2	24	8	14	13	25	22
ENSG00000261063	AC009139.2	-0.356055	0.693466	2.52324	0.0367019	55	62	84	49	51	71	61	47	50	57	35	61	63	53	54	44	40
ENSG00000210107	MT-TQ	0.626453	0.69457	1.43367	0.0368442	23	22	18	20	12	8	25	41	11	33	31	37	27	20	56	22	18
ENSG00000088836	SLC4A11	0.327663	0.694985	5.04486	0.0369272	356	292	280	252	212	288	253	376	274	414	468	466	465	257	292	261	338
ENSG00000162604	TM2D1	-0.319817	0.694985	4.09234	0.0369511	186	144	199	167	219	208	158	145	191	178	187	114	154	142	140	127	165
ENSG00000113205	PCDHB3	-0.949907	0.696291	-0.0420709	0.037063	8	14	16	14	1	12	10	4	1	2	4	4	1	10	16	5	9
ENSG00000140400	MAN2C1	0.245494	0.696779	6.83088	0.0371315	1138	1189	1202	916	674	911	953	1167	955	1346	1450	1415	1397	1132	1236	1142	1034
ENSG00000179331	RAB39A	0.897469	0.697692	0.310495	0.0372227	3	8	6	20	5	4	1	12	5	25	7	26	5	13	11	16	11
ENSG00000152154	TMEM178A	0.453314	0.698895	2.2986	0.0373425	34	54	24	32	35	48	35	33	25	61	48	55	51	65	65	61	77
ENSG00000158163	DZIP1L	0.282199	0.698895	3.33531	0.0374149	73	105	92	84	72	98	73	103	79	114	106	121	105	101	124	120	109
ENSG00000172123	SLFN12	0.704052	0.698895	-0.042477	0.037409	3	9	6	6	4	6	4	7	2	10	11	11	9	11	8	13	11
ENSG00000160200	CBS	0.241042	0.701606	6.11851	0.0376029	616	727	751	594	401	568	616	690	524	878	704	907	872	696	802	699	733
ENSG00000267194		-0.526453	0.70172	1.58515	0.0376518	42	46	44	31	9	28	35	25	17	25	28	20	33	12	21	30	29
ENSG00000119737	GPR75	1.05397	0.702392	-0.119898	0.0377617	0	5	4	13	1	3	4	7	4	11	3	12	3	18	10	21	4
ENSG00000187792	ZNF70	0.437913	0.702392	2.67164	0.0378165	37	59	83	61	29	39	43	84	46	76	35	73	55	86	73	105	71
ENSG00000273311	DGCR11	0.350467	0.702392	2.42887	0.0377882	39	45	57	44	45	35	37	46	54	64	62	48	61	59	57	51	74
ENSG00000234009	RPL5P34	-0.556894	0.7037	2.11402	0.0379299	50	35	38	34	54	64	66	27	52	18	66	28	29	27	28	29	42
ENSG00000105738	SIPA1L3	0.356656	0.70384	4.94619	0.0381938	169	245	372	376	173	243	231	282	239	473	179	374	271	487	386	414	340
ENSG00000169439	SDC2	0.412269	0.70384	6.40806	0.0381214	425	495	586	943	828	776	711	467	645	1015	763	753	707	1348	1270	1383	1300
ENSG00000177879	AP3S1	-0.230014	0.70384	5.48896	0.0381496	387	483	437	507	524	476	481	360	452	532	363	398	391	412	413	445	472
ENSG00000184557	SOCS3	0.570821	0.70384	1.50153	0.0381952	24	24	28	12	16	11	23	25	26	31	22	20	14	41	54	40	36
ENSG00000204335	SP5	-0.565091	0.70384	1.12236	0.0380199	22	31	33	26	23	20	12	23	21	25	12	24	20	12	10	8	12
ENSG00000229097	CALM2P2	-0.881046	0.70384	-0.100914	0.0380394	5	4	14	15	4	11	16	5	4	6	5	2	7	8	5	13	0
ENSG00000099308	MAST3	0.27528	0.707905	3.89973	0.0384746	148	132	163	147	82	128	96	182	153	191	145	167	130	171	153	168	147
ENSG00000198221	AFDN-DT	1.05021	0.707905	-0.185098	0.0385022	5	10	7	2	1	0	3	6	1	17	5	5	11	14	17	4	8
ENSG00000162972	MAIP1	-0.26981	0.708234	4.36289	0.0385633	176	239	204	257	209	249	202	165	228	211	206	151	209	151	184	174	219
ENSG00000224831	TMEM183B	-0.734628	0.710797	-0.046436	0.0388331	10	3	16	12	6	15	7	6	5	9	5	10	8	7	3	3	5
ENSG00000232445	AC006329.1	-1.42791	0.710797	-0.609603	0.0388125	0	3	0	10	15	9	12	5	7	0	0	4	0	3	4	3	1
ENSG00000257698	AC084033.3	-0.520013	0.710797	2.98783	0.0387711	162	111	94	55	73	56	83	92	114	73	66	57	67	31	45	61	53
ENSG00000197822	OCLN	0.535444	0.712988	2.01836	0.0389963	16	21	25	54	24	34	33	44	21	76	18	52	47	59	41	46	48
ENSG00000110675	ELMOD1	0.675073	0.713452	0.794031	0.039179	9	8	9	10	10	14	16	20	20	37	11	13	9	29	6	20	20
ENSG00000113749	HRH2	0.997578	0.713452	0.758577	0.0392379	2	8	6	18	4	15	11	11	10	11	9	2	7	39	18	41	43
ENSG00000161914	ZNF653	-0.411881	0.713452	3.09197	0.039283	141	108	72	90	53	104	95	78	90	76	107	80	79	57	59	60	50
ENSG00000165973	NELL1	-0.398998	0.713452	3.69366	0.0391115	134	216	235	121	91	108	116	135	129	165	121	132	120	96	86	82	72
ENSG00000169884	WNT10B	0.314356	0.713452	3.14271	0.0392448	63	87	64	67	69	92	69	84	105	93	74	89	77	100	97	123	109
ENSG00000183722	LHFPL6	0.344258	0.713452	3.96942	0.0392341	96	142	153	173	96	155	100	115	123	231	104	145	153	201	219	250	195
ENSG00000136783	NIPSNAP3A	-0.262393	0.714553	4.4962	0.0395181	194	268	202	245	263	255	243	168	197	290	226	218	213	201	202	183	200
ENSG00000137968	SLC44A5	1.16147	0.714553	0.381871	0.0394997	3	0	7	7	14	7	3	2	0	42	10	26	13	10	12	20	13
ENSG00000155966	AFF2	0.55328	0.714553	3.88102	0.0394363	47	83	133	189	97	122	108	127	105	176	68	93	107	282	228	320	209
ENSG00000255517	AP002748.3	0.371163	0.714553	2.73773	0.0394221	60	77	37	43	51	66	39	65	61	92	69	98	60	71	63	71	74
ENSG00000188313	PLSCR1	-0.265591	0.715855	4.19869	0.0396338	147	215	192	205	206	203	194	142	199	211	121	174	171	165	158	189	172
ENSG00000090861	AARS	0.202465	0.716262	8.19907	0.0398945	2886	3052	2877	2474	1974	2698	2388	2900	2582	3475	3239	3347	3427	2949	3046	3041	3431
ENSG00000118513	MYB	-0.3553	0.716262	3.07355	0.039998	90	109	101	94	92	80	73	95	77	116	65	73	75	71	71	66	39
ENSG00000119013	NDUFB3	-0.326315	0.716262	5.78273	0.0401758	611	594	460	484	811	620	558	523	676	525	577	432	502	423	439	385	510
ENSG00000140848	CPNE2	-0.242866	0.716262	5.66384	0.0399131	623	662	647	485	426	498	438	516	576	531	437	442	461	397	417	497	469
ENSG00000143507	DUSP10	0.866947	0.716262	-0.310881	0.0401322	1	3	4	2	6	7	4	5	4	15	2	11	7	10	9	5	8
ENSG00000163877	SNIP1	-0.264528	0.716262	4.10367	0.0398962	157	176	226	217	165	192	150	181	154	219	114	171	147	161	135	173	140
ENSG00000164683	HEY1	0.3637	0.716262	2.18726	0.0399335	36	43	27	47	30	40	30	45	56	62	36	54	51	42	42	50	48
ENSG00000165949	IFI27	-0.634199	0.716262	0.595186	0.0400951	17	19	34	9	7	12	16	13	8	11	11	11	8	11	15	15	5
ENSG00000166562	SEC11C	-0.322964	0.716262	5.70155	0.040181	639	522	447	496	737	587	485	502	664	453	551	420	379	417	433	423	477
ENSG00000204982	PRSS3P4	-0.96211	0.716262	-0.226251	0.040087	13	20	4	4	5	5	12	11	9	1	3	5	2	4	2	3	7
ENSG00000213104	NPM1P46	-0.739886	0.716262	0.407101	0.040048	9	13	10	10	22	16	19	17	9	12	8	8	3	6	2	16	9
ENSG00000230797	YY2	0.493584	0.716262	2.39982	0.0399295	25	38	49	49	39	47	31	51	50	86	21	43	40	47	92	96	65
ENSG00000137831	UACA	0.412552	0.717727	5.86565	0.040307	405	480	637	607	295	481	436	424	294	694	399	509	493	963	979	1081	804
ENSG00000167283	ATP5MG	-0.348234	0.719066	7.38566	0.0404261	2354	1662	1305	1503	2524	1677	1620	1424	1803	1600	2187	1438	1449	1243	1309	1227	1404
ENSG00000083544	TDRD3	-0.260742	0.721981	4.03921	0.0407496	207	194	197	191	111	169	159	135	163	188	126	155	173	139	158	161	125
ENSG00000110237	ARHGEF17	0.250013	0.721981	4.97511	0.0408506	237	294	360	317	203	274	238	353	248	419	235	372	298	412	337	393	338
ENSG00000122877	EGR2	-0.802336	0.721981	-0.0537936	0.0410307	12	5	5	15	13	12	7	1	3	14	6	6	10	3	5	8	4
ENSG00000136897	MRPL50	-0.29565	0.721981	5.1819	0.0409255	307	340	297	371	529	433	420	289	368	410	339	306	352	339	323	326	289
ENSG00000137947	GTF2B	-0.284097	0.721981	4.49451	0.0409104	236	261	198	227	259	288	212	218	269	214	212	178	213	162	187	189	224
ENSG00000155636	RBM45	-0.254744	0.721981	3.72552	0.0409565	158	133	146	142	130	128	136	105	100	142	129	133	112	120	124	134	125
ENSG00000163754	GYG1	-0.213726	0.721981	6.12704	0.0410307	661	797	716	798	649	859	667	645	740	731	702	670	692	586	554	603	677
ENSG00000172985	SH3RF3	1.04911	0.721981	0.361271	0.0407291	5	11	2	5	7	7	7	3	1	13	3	4	14	33	23	27	20
ENSG00000226137	BAIAP2-AS1	0.28232	0.721981	3.71504	0.0409245	108	124	125	124	92	118	90	131	90	158	112	165	124	160	152	146	181
ENSG00000241061	RPL5P1	-0.570735	0.721981	1.46359	0.04089	34	34	18	27	38	32	30	36	32	20	32	20	19	12	11	16	16
ENSG00000198157	HMGN5	-0.217987	0.722928	7.06015	0.0411286	1262	1591	1487	1505	1037	1369	1628	1368	1521	1381	994	1091	1142	1216	1336	1228	1348
ENSG00000091972	CD200	-0.357072	0.727011	2.23103	0.0421949	38	51	61	60	49	49	43	43	38	54	33	30	52	47	39	42	31
ENSG00000105464	GRIN2D	0.496111	0.727011	1.41324	0.0416332	12	14	32	22	8	30	18	24	17	34	29	35	27	31	22	32	33
ENSG00000111237	VPS29	-0.243356	0.727011	6.7131	0.0416213	1166	1176	1057	944	1261	1105	1017	834	1026	1177	1223	952	991	845	947	869	973
ENSG00000111907	TPD52L1	-0.398966	0.727011	3.02544	0.0421408	64	104	84	80	97	90	105	65	99	54	51	49	45	75	87	101	84
ENSG00000118432	CNR1	0.593176	0.727011	2.8879	0.0419803	29	42	49	108	44	62	45	35	24	114	61	72	56	133	116	148	101
ENSG00000128039	SRD5A3	-0.269071	0.727011	4.38008	0.0417502	265	225	200	231	200	222	205	175	242	221	227	173	186	162	160	192	181
ENSG00000129925	TMEM8A	0.224754	0.727011	5.59588	0.0420763	521	516	449	404	324	383	379	442	415	649	462	585	513	507	546	508	579
ENSG00000145335	SNCA	0.253214	0.727011	5.88063	0.0418211	483	509	514	501	520	582	452	461	541	822	738	763	755	513	583	598	603
ENSG00000156136	DCK	-0.249017	0.727011	4.8796	0.0421626	233	324	311	370	303	305	337	251	325	365	206	281	211	271	289	280	277
ENSG00000156453	PCDH1	0.28718	0.727011	4.62501	0.0415212	205	251	263	215	185	180	174	156	197	318	300	325	321	286	266	257	257
ENSG00000157578	LCA5L	-0.817294	0.727011	-0.0558761	0.0422183	20	7	8	12	15	4	3	3	6	3	4	5	5	7	9	10	7
ENSG00000161551	ZNF577	-0.444272	0.727011	1.6365	0.0419491	29	29	42	40	18	40	38	26	27	24	17	17	19	35	26	40	26
ENSG00000162551	ALPL	0.27125	0.727011	6.22314	0.0420774	748	801	707	599	425	630	617	990	945	839	912	800	840	637	617	688	792
ENSG00000177707	NECTIN3	0.359564	0.727011	3.85933	0.0419005	66	116	113	172	92	152	127	122	116	174	119	148	108	197	207	207	207
ENSG00000178031	ADAMTSL1	0.318388	0.727011	3.69525	0.0421024	72	113	135	127	68	121	126	105	88	194	131	155	126	167	137	174	140
ENSG00000179008	C14orf39	-0.676544	0.727011	-0.0258014	0.0421129	9	11	8	9	14	9	8	5	5	12	8	2	3	9	6	9	5
ENSG00000197565	COL4A6	0.466301	0.727011	5.08638	0.0417396	159	246	316	365	224	298	274	325	191	354	157	280	261	622	567	642	503
ENSG00000198898	CAPZA2	-0.219554	0.727011	6.50419	0.0418787	753	933	910	1031	1106	945	959	752	882	976	780	782	792	843	882	946	967
ENSG00000242282	AC108488.1	-0.625964	0.727011	0.419069	0.0422929	9	11	16	16	11	19	16	9	13	10	5	18	10	4	4	10	11
ENSG00000249264	EEF1A1P9	-0.531454	0.727011	2.52502	0.0422843	40	33	43	52	112	102	67	41	34	45	52	49	65	59	30	40	61
ENSG00000279602	AC109326.1	1.24269	0.727011	-0.39006	0.0419279	0	0	2	3	6	6	3	0	2	17	7	1	8	5	12	9	15
ENSG00000197024	ZNF398	0.232391	0.727456	4.41582	0.0423631	157	189	213	228	140	203	178	240	205	263	187	209	235	236	273	228	208
ENSG00000119514	GALNT12	-0.33324	0.727963	2.72154	0.042509	80	85	90	78	49	66	50	48	47	80	39	61	61	61	63	52	77
ENSG00000143742	SRP9	-0.243862	0.727963	8.1327	0.0426769	2664	2773	2568	3198	3806	2915	2709	2371	2976	3219	2523	2407	2753	2413	2581	2510	2640
ENSG00000155368	DBI	-0.294449	0.727963	7.04086	0.0429228	1624	1456	1216	1216	1456	1574	1361	1245	1500	1152	1702	1138	1230	999	966	923	1199
ENSG00000155755	TMEM237	-0.234053	0.727963	4.43458	0.0424574	183	251	243	235	202	243	237	201	227	215	196	172	167	204	210	203	225
ENSG00000164161	HHIP	0.408044	0.727963	2.94894	0.0425886	70	67	70	65	33	56	69	43	43	149	99	92	86	84	88	85	88
ENSG00000183155	RABIF	-0.339119	0.727963	3.51067	0.0428561	120	95	100	121	148	144	127	99	114	97	137	92	108	86	102	100	81
ENSG00000186395	KRT10	-0.328919	0.727963	5.12338	0.0429259	439	344	279	337	453	397	377	301	429	272	414	274	238	294	310	283	331
ENSG00000187860	CCDC157	0.255528	0.727963	4.18576	0.0429256	131	157	188	191	127	175	133	168	188	198	152	197	168	246	204	238	197
ENSG00000229676	ZNF492	-0.350704	0.727963	2.51047	0.0429132	37	71	74	75	44	65	65	44	48	74	52	53	48	42	54	53	34
ENSG00000257000	AC137590.1	-0.312454	0.727963	2.95198	0.04255	84	91	112	82	64	69	78	49	72	90	57	60	68	69	59	88	86
ENSG00000258824	AL122035.1	-0.361499	0.727963	2.8965	0.0427107	47	95	80	69	85	119	70	79	64	72	70	57	74	68	50	59	62
ENSG00000277142	LINC00235	0.785116	0.727963	0.283919	0.0427983	3	11	10	7	9	5	3	9	12	14	4	14	2	19	20	14	17
ENSG00000265533	AC114689.3	0.758353	0.727982	-0.013497	0.0429715	9	6	7	8	3	3	2	5	9	12	17	13	5	11	11	8	5
ENSG00000137871	ZNF280D	-0.319175	0.728179	3.70391	0.0430834	129	134	154	180	109	159	126	142	126	160	76	129	99	111	151	116	72
ENSG00000174460	ZCCHC12	-0.37201	0.728179	2.59185	0.0430647	52	72	58	73	80	66	53	47	47	95	47	49	54	41	48	39	64
ENSG00000185046	ANKS1B	-0.352455	0.728179	2.92773	0.0431165	109	91	94	83	79	63	56	52	83	86	70	67	64	69	47	80	56
ENSG00000159217	IGF2BP1	0.31263	0.728259	7.31471	0.0432545	1046	1378	1715	1667	1063	1388	1255	1354	1169	1942	1035	1392	1385	2446	2100	2659	2204
ENSG00000185245	GP1BA	0.686728	0.728259	0.435628	0.0431763	2	12	6	7	9	12	9	13	11	20	8	16	8	11	21	24	7
ENSG00000227954	TARID	1.01245	0.728259	-0.281019	0.0432495	1	5	3	5	3	5	4	14	2	9	1	10	1	4	15	14	10
ENSG00000269939	PCF11-AS1	-0.496678	0.72923	1.78352	0.0433568	61	39	36	45	33	20	31	27	40	32	34	28	30	13	20	24	32
ENSG00000181524	RPL24P4	-0.4722	0.731474	2.44412	0.0435348	52	58	35	39	77	87	71	44	58	42	64	44	52	37	26	39	49
ENSG00000103449	SALL1	0.302746	0.733099	4.98995	0.043721	200	261	321	358	193	289	277	345	221	396	199	326	294	450	441	438	384
ENSG00000139233	LLPH	-0.247958	0.733099	4.74013	0.0436943	305	303	243	274	302	287	253	225	239	259	308	226	260	219	262	254	234
ENSG00000182518	FAM104B	-0.255475	0.733961	4.61193	0.0438172	293	251	247	241	280	263	227	233	267	221	249	215	209	218	220	211	219
ENSG00000229591	AC006017.1	-0.396682	0.736337	2.21006	0.044004	57	55	63	48	37	43	48	51	50	45	35	27	26	46	34	29	53
ENSG00000137563	GGH	-0.262687	0.736941	6.34381	0.0442158	806	814	720	897	1107	848	807	664	842	947	884	701	769	615	724	658	766
ENSG00000165389	SPTSSA	-0.227745	0.736941	5.79662	0.0441607	496	589	525	628	671	593	570	504	589	642	450	475	535	474	522	504	547
ENSG00000198682	PAPSS2	0.683419	0.736941	4.65161	0.04422	63	42	34	388	205	269	234	309	297	485	173	327	283	273	301	305	261
ENSG00000263345	AC006435.2	0.250234	0.736941	4.33506	0.0441156	166	218	222	156	141	169	152	233	183	250	171	260	227	192	224	201	227
ENSG00000088280	ASAP3	0.203845	0.738353	5.64518	0.0443499	417	533	511	450	354	445	406	495	415	673	482	540	620	525	524	511	570
ENSG00000119777	TMEM214	0.205983	0.738852	6.00068	0.044425	596	658	605	601	425	575	526	532	540	766	675	725	775	694	716	672	756
ENSG00000154153	RETREG1	-0.285136	0.740167	3.26028	0.0446784	78	107	112	128	74	118	100	79	70	122	68	85	77	95	77	107	98
ENSG00000170624	SGCD	0.361242	0.740167	3.09758	0.0446847	53	56	72	78	58	82	86	82	78	119	63	64	69	110	140	116	97
ENSG00000215447		0.708359	0.740167	0.99308	0.044579	4	16	18	20	8	12	11	14	12	29	9	16	9	33	25	53	18
ENSG00000261240	AC009065.6	0.944105	0.740167	0.744807	0.0446747	4	3	18	15	4	13	8	9	2	37	3	15	12	34	38	26	13
ENSG00000006377	DLX6	-0.294027	0.741156	3.73757	0.045533	125	156	136	178	112	144	152	118	115	124	92	81	93	150	141	152	155
ENSG00000090924	PLEKHG2	0.26534	0.741156	4.95398	0.0449541	270	280	361	301	177	251	243	268	198	383	270	389	349	349	399	409	357
ENSG00000105928	GSDME	0.431216	0.741156	2.21099	0.0448655	43	45	46	21	22	39	34	64	69	53	48	58	38	43	34	44	48
ENSG00000111906	HDDC2	-0.26482	0.741156	6.2257	0.0451139	853	822	661	682	935	861	726	700	866	662	788	625	623	617	626	685	744
ENSG00000112110	MRPL18	-0.231934	0.741156	7.14999	0.0454266	1663	1582	1315	1330	1591	1560	1392	1199	1581	1447	1453	1308	1358	1075	1234	1271	1427
ENSG00000115884	SDC1	0.232565	0.741156	6.75452	0.045443	946	888	803	1032	845	1153	939	911	915	1368	1404	1244	1381	1079	1018	1110	1198
ENSG00000116127	ALMS1	0.352326	0.741156	4.74111	0.0448509	159	227	329	317	127	260	160	262	199	391	171	250	248	419	322	413	307
ENSG00000121101	TEX14	0.943843	0.741156	-0.22501	0.0448944	1	4	5	2	6	3	7	1	6	4	3	8	12	9	11	10	19
ENSG00000123240	OPTN	0.268861	0.741156	4.35158	0.0455588	222	193	190	161	128	187	145	178	154	249	252	246	233	228	217	192	254
ENSG00000127152	BCL11B	-0.420457	0.741156	2.26745	0.0453731	54	62	75	62	33	31	54	33	38	37	24	42	32	65	49	51	40
ENSG00000132837	DMGDH	-0.807664	0.741156	0.0890341	0.0455585	7	11	11	15	14	18	3	4	5	10	10	10	2	10	1	12	3
ENSG00000134438	RAX	-0.838549	0.741156	0.538659	0.0450417	9	16	13	8	12	29	28	1	3	2	9	10	9	18	14	10	20
ENSG00000136960	ENPP2	0.756294	0.741156	1.68545	0.0455238	8	7	9	48	24	23	25	14	7	66	36	45	39	32	60	35	38
ENSG00000151623	NR3C2	0.620828	0.741156	1.84837	0.0453101	10	31	33	42	12	28	22	25	15	57	18	35	22	76	55	57	47
ENSG00000178573	MAF	-0.672794	0.741156	2.6055	0.0451867	36	57	65	107	73	83	90	14	22	21	20	37	31	97	87	64	90
ENSG00000198003	CCDC151	0.220185	0.741156	5.16198	0.0453774	268	378	339	345	238	337	308	336	289	393	361	421	464	400	366	394	406
ENSG00000224328	MDC1-AS1	0.289796	0.741156	4.61179	0.0450165	175	250	279	231	136	215	185	202	171	358	197	246	217	345	289	337	320
ENSG00000231663	AL355472.1	-0.345046	0.741156	4.06859	0.0455241	179	188	124	146	218	203	207	134	196	119	181	147	172	137	129	127	155
ENSG00000260400	AL513534.1	-0.437196	0.74208	2.57454	0.0456609	66	74	76	79	60	57	51	57	81	56	26	30	61	61	29	68	39
ENSG00000102078	SLC25A14	-0.320792	0.742161	4.33356	0.0457275	264	218	209	196	251	195	183	173	226	224	240	129	192	165	125	183	170
ENSG00000164654	MIOS	0.235592	0.742161	4.62179	0.0457565	208	238	233	263	141	205	222	253	218	312	202	239	262	266	330	315	251
ENSG00000035403	VCL	0.383009	0.745736	7.21303	0.0460224	701	1133	1603	1882	904	1324	1096	1272	931	2267	775	1505	1331	2333	2109	2538	1788
ENSG00000105085	MED26	-0.327721	0.746172	3.2915	0.0460949	138	89	118	106	102	106	77	99	95	75	96	64	100	80	92	74	99
ENSG00000136378	ADAMTS7	0.337597	0.746283	4.36706	0.0461473	192	200	223	147	100	193	155	234	170	281	262	339	264	183	154	195	178
ENSG00000150893	FREM2	0.53672	0.746624	4.08703	0.0462139	89	91	232	204	107	108	81	112	76	317	90	166	169	322	220	358	159
ENSG00000274021	AC024909.2	1.45433	0.749925	-0.106975	0.046464	2	2	1	4	7	5	2	0	0	3	1	3	2	22	26	20	24
ENSG00000187239	FNBP1	0.294692	0.750472	5.49965	0.0465437	306	371	498	486	266	440	357	398	297	706	313	454	434	628	580	662	527
ENSG00000218175	AC016739.1	-0.459716	0.754108	3.36215	0.0468153	149	107	71	92	113	166	109	70	95	84	175	64	100	95	58	59	75
ENSG00000092208	GEMIN2	-0.288014	0.754376	5.14871	0.0473181	359	382	317	339	477	415	350	320	432	329	382	292	330	271	305	286	304
ENSG00000106484	MEST	0.880213	0.754376	0.318766	0.0472378	11	7	1	7	11	3	6	8	1	18	25	18	12	20	8	13	8
ENSG00000117682	DHDDS	0.230668	0.754376	4.87208	0.0475358	253	253	273	271	224	283	233	245	211	327	293	335	296	368	360	362	349
ENSG00000127561	SYNGR3	0.378499	0.754376	3.36423	0.0472272	98	125	98	71	46	87	63	78	93	140	144	123	170	84	102	102	93
ENSG00000144681	STAC	-1.75375	0.754376	2.09408	0.0472205	117	107	116	29	31	49	32	99	81	0	0	0	0	6	1	3	7
ENSG00000145391	SETD7	0.328845	0.754376	6.11866	0.0471518	379	601	846	850	403	553	515	500	445	1158	522	746	819	931	917	1002	723
ENSG00000147669	POLR2K	-0.245672	0.754376	5.72755	0.0473092	591	574	516	545	597	548	537	426	615	618	577	471	470	437	399	470	471
ENSG00000149716	ORAOV1	-0.216422	0.754376	4.54334	0.0474718	248	269	275	240	223	228	223	220	219	245	221	185	187	222	212	246	238
ENSG00000161267	BDH1	-0.295852	0.754376	5.33266	0.0469426	420	466	412	456	433	436	415	392	469	412	477	371	430	260	289	250	332
ENSG00000171503	ETFDH	-0.224311	0.754376	5.48842	0.0471376	534	554	413	556	424	417	409	393	433	447	486	383	445	400	415	434	384
ENSG00000171530	TBCA	-0.297805	0.754376	7.29854	0.0476004	1991	1595	1325	1273	2135	1817	1604	1345	1795	1466	1828	1258	1422	1254	1272	1245	1566
ENSG00000176170	SPHK1	-0.429623	0.754376	3.75666	0.0469136	124	155	104	161	132	196	189	113	123	155	210	119	140	76	64	70	102
ENSG00000181291	TMEM132E	1.38411	0.754376	-0.144772	0.047567	1	4	5	2	3	7	2	2	1	0	5	3	0	18	17	22	28
ENSG00000196924	FLNA	0.276806	0.754376	10.8796	0.047352	13749	15981	18681	19120	12095	19624	15193	16236	12130	22425	16175	20525	19830	25045	23992	25488	25128
ENSG00000242265	PEG10	0.480954	0.754376	10.153	0.0473572	5423	7271	9927	14411	7104	9592	9427	7347	6050	14294	7342	9208	7762	22015	19198	22864	16448
ENSG00000256262	USP30-AS1	0.860711	0.754376	-0.176408	0.0476148	0	6	4	7	3	5	6	3	2	16	5	10	6	7	12	17	8
ENSG00000279789	AC120114.4	-0.875548	0.754376	-0.166575	0.0475972	11	7	17	12	5	5	8	7	8	6	2	1	0	7	6	13	2
ENSG00000165458	INPPL1	0.200344	0.754475	7.5737	0.0477131	1427	1835	1937	1953	1251	1882	1664	1787	1420	2595	1824	2324	2166	1979	2217	2081	2066
ENSG00000180953	ST20	-0.56966	0.754475	0.258192	0.0477122	17	9	17	12	11	11	7	6	13	9	8	8	8	7	9	10	6
ENSG00000086015	MAST2	0.2443	0.754852	6.23269	0.0479507	608	706	775	758	437	752	596	702	455	994	658	962	890	828	962	845	871
ENSG00000103034	NDRG4	0.499871	0.754852	2.2122	0.0478191	46	36	48	31	21	35	26	67	58	91	58	59	52	42	30	28	25
ENSG00000184937	WT1	0.302555	0.754852	3.93148	0.0479038	97	115	162	138	91	132	166	131	136	231	105	166	133	188	187	210	182
ENSG00000196663	TECPR2	0.304108	0.754852	4.14573	0.0478965	112	156	206	194	94	189	108	214	188	217	110	199	160	211	216	216	197
ENSG00000236662	AL133215.1	0.52132	0.754852	1.10609	0.0480134	18	21	21	10	5	16	15	30	24	31	15	18	17	25	30	15	21
ENSG00000248890	HHIP-AS1	0.462082	0.754852	2.39082	0.0480112	59	50	35	30	25	34	46	48	34	88	78	66	81	47	38	39	58
ENSG00000075223	SEMA3C	1.16179	0.75681	-0.446652	0.0482565	2	0	0	8	5	3	2	1	0	14	4	4	7	11	9	13	8
ENSG00000130119	GNL3L	0.272215	0.75681	5.63482	0.0482765	276	474	500	544	378	441	395	566	536	632	381	457	396	598	570	807	474
ENSG00000256802	AC022613.1	0.981057	0.75681	-0.280914	0.0482444	1	2	0	6	9	6	2	11	11	2	3	7	6	6	8	11	14
ENSG00000079257	LXN	0.661005	0.759077	2.9929	0.0486118	1	33	58	117	45	80	63	70	66	131	84	99	63	111	118	101	89
ENSG00000106524	ANKMY2	0.247936	0.759077	4.2532	0.0486528	133	159	160	196	173	190	139	183	157	259	173	208	222	189	238	197	226
ENSG00000135835	KIAA1614	0.389567	0.759077	2.15559	0.0485653	37	48	33	34	16	45	33	43	31	49	58	54	59	43	43	55	42
ENSG00000158186	MRAS	0.266708	0.759077	4.04585	0.0485122	138	187	137	150	93	129	159	187	165	245	177	202	165	174	156	151	156
ENSG00000198919	DZIP3	0.291794	0.759077	4.56107	0.0485902	157	232	306	227	137	179	181	257	212	348	146	208	263	279	308	317	246
ENSG00000276386	CNTNAP3P2	0.578367	0.762208	1.17259	0.0489	10	18	21	18	11	12	18	14	17	32	13	21	10	22	44	39	31
ENSG00000013619	MAMLD1	0.432699	0.762349	2.7514	0.0490022	38	39	57	82	56	51	44	84	50	85	36	54	54	99	96	117	71
ENSG00000165487	MICU2	-0.214061	0.762349	5.33897	0.0489989	391	379	447	462	392	459	435	307	434	441	387	349	398	318	380	428	384
ENSG00000011275	RNF216	0.178712	0.765584	6.26243	0.0493503	618	770	763	728	566	773	619	730	680	1012	738	830	830	810	869	835	838
ENSG00000121104	FAM117A	0.245085	0.765584	4.01973	0.0493074	127	176	147	135	110	168	121	187	147	218	152	143	170	190	200	163	168
ENSG00000232472	EEF1B2P3	-0.492056	0.765584	2.32167	0.0492911	72	53	44	33	55	90	43	50	64	34	53	42	48	28	20	37	36
ENSG00000055118	KCNH2	0.194832	0.767701	5.06051	0.0514174	304	327	298	335	234	307	274	318	312	428	298	352	350	321	373	398	407
ENSG00000065518	NDUFB4	-0.222809	0.767701	6.43523	0.0505422	946	943	802	860	918	947	925	810	967	885	887	776	760	777	696	701	886
ENSG00000071282	LMCD1	0.555854	0.767701	0.672835	0.0507042	9	13	5	15	8	16	8	15	8	26	21	16	21	13	14	14	15
ENSG00000073584	SMARCE1	-0.194883	0.767701	5.24031	0.0509975	363	388	407	400	360	421	409	337	352	442	327	337	323	404	351	390	337
ENSG00000100889	PCK2	0.320812	0.767701	6.53685	0.0505759	1131	1038	964	588	538	673	570	837	903	1402	1341	1173	1229	777	783	882	893
ENSG00000107104	KANK1	0.456409	0.767701	4.7424	0.0514354	154	209	287	258	152	227	205	186	155	332	127	254	166	496	423	553	382
ENSG00000111252	SH2B3	0.346969	0.767701	4.28745	0.0515363	124	189	250	194	99	150	141	147	123	276	125	224	207	297	272	278	220
ENSG00000114251	WNT5A	0.354017	0.767701	3.36214	0.0518867	73	64	133	126	58	82	59	92	77	187	95	134	116	113	97	126	95
ENSG00000123836	PFKFB2	0.502261	0.767701	2.21003	0.0499964	23	43	46	37	34	27	31	28	15	74	35	55	52	68	80	70	39
ENSG00000135540	NHSL1	0.38683	0.767701	5.24172	0.0497866	266	326	425	384	198	298	290	233	179	532	270	379	358	558	598	698	479
ENSG00000137500	CCDC90B	-0.244085	0.767701	4.73598	0.0502756	274	284	286	265	339	264	242	227	284	315	243	231	232	215	241	279	224
ENSG00000139835	GRTP1	0.207037	0.767701	4.72982	0.0500975	237	249	266	258	197	221	212	254	260	311	247	294	302	290	332	278	255
ENSG00000142611	PRDM16	-0.92886	0.767701	2.4536	0.0500654	71	107	130	46	47	54	50	88	93	7	6	6	5	66	33	39	38
ENSG00000143228	NUF2	-0.19555	0.767701	5.58451	0.0509026	408	498	542	534	489	524	499	441	455	594	389	429	458	439	419	477	478
ENSG00000146530	VWDE	0.645711	0.767701	0.963384	0.0520496	4	10	16	30	9	15	6	21	15	37	8	14	14	28	21	31	21
ENSG00000154118	JPH3	-0.318872	0.767701	4.25496	0.0497319	219	282	289	176	158	170	166	137	159	257	219	195	197	144	139	117	175
ENSG00000160305	DIP2A	0.332872	0.767701	4.7738	0.0504069	163	204	350	331	156	213	203	246	185	394	168	301	276	367	343	432	327
ENSG00000164109	MAD2L1	-0.256535	0.767701	7.33526	0.0513537	1377	1544	1504	1679	2414	1697	1652	1337	1752	1797	1470	1325	1446	1436	1520	1506	1525
ENSG00000166128	RAB8B	0.354893	0.767701	5.0781	0.0506472	199	321	330	370	196	272	288	239	197	526	214	326	318	519	511	547	395
ENSG00000169139	UBE2V2	-0.193689	0.767701	6.64063	0.0503073	994	1018	1014	1057	1064	1003	1088	830	995	1106	952	795	968	947	954	996	979
ENSG00000169193	CCDC126	0.530283	0.767701	1.70361	0.0514875	20	25	33	16	17	22	31	16	44	38	24	31	14	35	57	50	47
ENSG00000169203	NPIPB12	0.893655	0.767701	-0.0396291	0.051382	0	5	12	7	2	6	3	12	3	13	3	9	5	11	19	17	5
ENSG00000169330	KIAA1024	0.647924	0.767701	0.972765	0.0510451	3	11	24	19	9	10	14	11	15	36	12	12	16	30	22	40	18
ENSG00000171517	LPAR3	0.355825	0.767701	4.34967	0.0513867	96	92	150	263	162	228	184	231	229	301	142	213	179	226	242	271	225
ENSG00000172350	ABCG4	0.595956	0.767701	1.01801	0.0505751	14	9	27	17	13	7	8	19	6	26	17	23	14	27	27	26	31
ENSG00000175879	HOXD8	-0.288525	0.767701	3.00236	0.0498073	80	112	90	71	78	84	78	59	85	71	62	72	75	76	76	71	77
ENSG00000177106	EPS8L2	0.4992	0.767701	2.66877	0.051668	37	37	33	39	62	66	56	55	55	120	85	102	108	50	44	38	54
ENSG00000178209	PLEC	0.269598	0.767701	6.64719	0.0495757	637	879	1156	1170	693	889	692	1051	700	1298	708	1003	964	1408	1169	1450	1232
ENSG00000180801	ARSJ	1.03222	0.767701	0.404774	0.0519247	0	2	12	14	5	8	6	5	2	47	23	24	15	8	8	8	6
ENSG00000184515	BEX5	-0.341685	0.767701	3.45648	0.0516258	160	112	132	98	141	97	85	86	106	104	128	92	112	81	88	76	106
ENSG00000185220	PGBD2	-0.446408	0.767701	1.56684	0.0509735	42	28	27	42	21	32	31	28	14	32	17	16	26	25	35	35	17
ENSG00000186111	PIP5K1C	0.197593	0.767701	5.42103	0.0496615	353	467	441	395	284	400	339	466	399	488	406	463	389	499	469	502	482
ENSG00000187699	C2orf88	-0.372167	0.767701	1.86272	0.0519488	41	36	43	58	22	40	32	33	22	43	28	29	27	27	40	32	31
ENSG00000188483	IER5L	0.440492	0.767701	3.37967	0.052076	119	67	48	86	79	83	83	82	119	148	192	131	152	72	90	75	92
ENSG00000188566	NDOR1	0.226711	0.767701	5.59949	0.0513318	328	503	459	441	347	469	440	452	356	578	535	667	566	500	526	528	499
ENSG00000214110	LDHAP4	-0.532989	0.767701	0.902144	0.0507699	21	8	15	26	20	26	22	14	21	16	10	8	11	16	12	16	19
ENSG00000215241	LINC02449	0.415971	0.767701	1.97168	0.0519647	33	28	23	44	38	19	24	37	27	50	36	58	48	42	42	40	41
ENSG00000215271	HOMEZ	0.246423	0.767701	3.87503	0.052033	117	154	160	128	78	118	136	138	166	177	154	155	149	151	153	171	153
ENSG00000227128	LBX1-AS1	-1.99035	0.767701	1.75468	0.0507155	67	86	64	31	38	58	47	62	72	2	0	0	0	0	0	0	0
ENSG00000229111	MED4-AS1	-0.254867	0.767701	4.32125	0.0508237	157	210	210	241	207	211	243	173	190	221	136	197	194	148	229	170	202
ENSG00000231503	PTMAP4	-0.499282	0.767701	1.975	0.050393	30	37	27	38	65	74	31	44	31	45	34	22	26	35	18	30	39
ENSG00000234825	XRCC6P2	-0.490297	0.767701	1.5545	0.0512336	24	19	26	31	41	53	28	22	19	24	24	16	29	34	16	21	33
ENSG00000236404	VLDLR-AS1	0.645276	0.767701	1.89245	0.0509385	15	21	23	51	24	22	23	28	31	49	6	39	27	74	54	82	32
ENSG00000246985	SOCS2-AS1	0.454306	0.767701	3.35911	0.0513867	97	77	66	76	72	82	86	97	76	170	151	178	180	66	69	63	96
ENSG00000254461	AP001107.4	0.309961	0.767701	3.4216	0.0518474	58	114	120	120	62	84	75	114	94	129	70	124	125	135	115	128	127
ENSG00000256060	TRAPPC2B	-0.532896	0.767701	1.65954	0.0505307	50	34	25	24	46	35	28	18	23	22	53	22	29	15	19	24	27
ENSG00000257135	AC007249.2	0.773634	0.767701	-0.198624	0.0514899	5	8	9	0	2	6	2	4	8	7	7	5	8	9	11	11	12
ENSG00000258048	AC073569.2	0.537288	0.767701	2.6129	0.0516244	30	35	66	74	27	45	44	60	26	76	24	57	51	122	105	102	71
ENSG00000260912	AL158206.1	-0.758926	0.767701	0.0678186	0.052111	3	5	15	9	10	14	20	5	3	5	4	7	15	5	6	11	6
ENSG00000261428	AC097461.1	-0.601011	0.767701	1.58999	0.049883	29	39	53	36	30	26	27	28	10	27	11	7	15	31	51	40	17
ENSG00000267352	SH3GL1P3	-0.559663	0.767701	1.63336	0.0513031	62	54	33	16	27	32	19	34	24	28	38	23	23	10	18	22	25
ENSG00000267530	LINC01836	0.448218	0.767701	2.24081	0.0515895	45	45	28	22	44	44	22	53	52	39	71	46	41	43	53	73	41
ENSG00000267904	AC024075.1	0.742159	0.767701	0.225821	0.0519841	2	5	7	17	7	5	4	12	10	12	5	12	5	14	9	24	15
ENSG00000276744	AC105137.2	0.74321	0.767701	0.0406678	0.0510573	4	10	7	5	5	2	7	15	10	12	14	11	14	4	11	5	4
ENSG00000279483	AC090498.1	-0.494025	0.767701	2.60062	0.0508994	65	72	45	66	98	75	52	48	109	50	50	53	44	45	40	25	39
ENSG00000281332	LINC00997	-0.721036	0.767701	0.0442128	0.0510631	12	6	21	19	3	8	6	8	5	9	11	5	8	4	4	5	7
ENSG00000132938	MTUS2	-0.884476	0.767736	-0.0231208	0.0521603	1	8	18	12	16	5	13	12	4	8	1	5	13	5	4	2	5
ENSG00000152240	HAUS1	-0.231682	0.772085	5.9456	0.0525029	682	669	576	579	728	634	642	549	625	653	665	575	596	549	503	523	546
ENSG00000119723	COQ6	-0.21943	0.7727	4.49692	0.0526014	230	250	269	255	217	236	199	209	209	228	216	241	209	172	207	191	237
ENSG00000248636	AC002070.1	0.489028	0.7727	2.15969	0.0526391	25	41	37	38	25	41	28	26	25	75	19	45	47	71	71	76	42
ENSG00000108950	FAM20A	0.478066	0.772883	2.65944	0.0526987	38	43	43	69	42	67	36	45	41	68	32	39	69	100	113	95	105
ENSG00000119471	HSDL2	-0.188323	0.773852	5.36901	0.0530094	391	438	428	477	383	499	391	378	411	444	351	360	380	405	411	420	379
ENSG00000173546	CSPG4	0.541587	0.773852	1.70342	0.0530482	25	23	52	21	9	22	14	36	19	52	42	40	45	33	25	46	18
ENSG00000233230	AC079807.1	0.698818	0.773852	1.76887	0.0529239	7	16	47	44	15	20	13	36	9	56	14	51	20	46	68	52	38
ENSG00000253200	AC037459.3	0.455256	0.773852	6.67541	0.0528896	545	861	859	972	691	938	836	2425	2140	961	702	915	853	820	874	858	878
ENSG00000269886	AC022382.1	0.516472	0.773852	1.01626	0.0529684	8	19	13	19	9	17	14	15	18	32	10	21	21	17	37	23	18
ENSG00000274292	AC084018.2	0.440873	0.773852	2.19217	0.0528796	26	37	59	47	17	24	38	33	42	63	47	74	41	50	67	34	46
ENSG00000177990	DPY19L2	-0.410259	0.774014	2.01791	0.0531066	27	58	63	63	25	39	36	26	33	48	26	30	36	45	36	43	22
ENSG00000109911	ELP4	-0.24306	0.774031	3.84218	0.053155	119	163	170	179	132	141	154	125	129	152	123	107	135	134	166	143	119
ENSG00000120675	DNAJC15	0.788694	0.775308	1.35882	0.05329	9	13	3	17	33	17	16	15	13	16	20	8	27	41	54	53	45
ENSG00000217241	CBX3P9	-0.799352	0.776499	-0.0227016	0.0534192	11	7	10	5	4	24	11	8	6	2	12	6	5	9	2	3	7
ENSG00000131067	GGT7	0.22744	0.777131	5.25732	0.0535408	353	392	367	322	239	367	315	396	309	472	413	473	497	409	382	324	423
ENSG00000160124	CCDC58	-0.244	0.777131	5.09817	0.0535576	338	332	317	371	407	385	366	263	383	366	364	290	320	271	305	297	338
ENSG00000205927	OLIG2	0.262716	0.77798	3.72062	0.0536636	91	108	104	118	128	121	112	125	126	142	127	138	164	152	135	136	165
ENSG00000151366	NDUFC2	-0.291008	0.779073	4.02896	0.0541061	185	196	171	139	185	183	157	135	168	116	186	138	148	125	141	136	192
ENSG00000168394	TAP1	-0.231556	0.779073	5.58726	0.0540667	446	583	448	537	438	578	526	463	625	499	405	432	385	402	417	438	441
ENSG00000197275	RAD54B	-0.276504	0.779073	2.73385	0.0541195	69	68	71	84	62	66	68	47	49	73	56	63	68	54	64	65	64
ENSG00000225973	PIGBOS1	-0.421596	0.779073	1.84174	0.0540173	45	42	25	30	42	51	33	38	41	35	32	23	24	22	31	26	28
ENSG00000254528	AP000757.1	0.360774	0.779073	6.0402	0.0540501	696	589	456	490	419	620	532	497	555	870	1250	867	1001	509	547	499	678
ENSG00000259726	CSPG4P11	0.552578	0.779073	0.868686	0.0540358	17	9	15	17	4	15	10	12	26	26	22	20	27	13	12	16	15
ENSG00000260290	AC092115.1	-0.447586	0.779073	1.80276	0.0538698	14	28	38	45	37	57	46	36	24	28	19	28	26	35	30	30	34
ENSG00000280433	FP565260.7	-0.432719	0.779073	1.56804	0.05384	31	46	32	21	30	27	34	29	20	27	36	28	23	20	23	16	22
ENSG00000101608	MYL12A	-0.247402	0.779509	7.51046	0.0542798	2061	1924	1743	1840	2187	1908	1792	1453	2135	2054	2080	1649	1726	1280	1484	1601	1601
ENSG00000135637	CCDC142	0.387592	0.779509	3.16904	0.0543364	34	88	102	97	52	80	59	95	65	109	64	121	61	117	122	141	97
ENSG00000142449	FBN3	-0.42222	0.779509	2.74	0.0543401	82	124	123	55	35	59	48	60	57	52	44	54	55	48	89	68	48
ENSG00000184924	PTRHD1	-0.297448	0.779509	5.02567	0.0542001	390	364	301	326	401	342	313	335	409	273	376	261	302	236	245	250	278
ENSG00000153485	TMEM251	-0.343686	0.77993	2.86751	0.054417	98	71	72	64	86	75	78	67	57	61	93	52	55	51	67	65	77
ENSG00000259322	AC090607.1	-0.258557	0.780899	4.04707	0.0545323	159	167	154	151	181	213	191	151	151	159	149	172	123	135	174	144	170
ENSG00000186940	CHCHD2P9	-0.632706	0.783679	0.994838	0.0547743	20	10	25	8	32	37	20	12	18	20	26	13	19	10	11	8	11
ENSG00000233893	EZR-AS1	0.510827	0.783713	4.27574	0.0548724	50	136	214	238	93	198	132	146	97	294	77	255	166	303	333	298	278
ENSG00000272462	U91328.1	-0.470834	0.783713	1.02165	0.054843	21	23	20	21	17	26	21	10	4	19	15	18	14	23	19	22	17
ENSG00000038358	EDC4	0.258298	0.78567	6.58865	0.0557655	555	899	993	991	586	1062	817	980	644	1197	669	1195	1210	1121	1223	1155	1097
ENSG00000077152	UBE2T	-0.264932	0.78567	6.53317	0.0554645	1056	1035	845	906	1105	1040	890	773	1041	975	1143	855	903	649	722	686	842
ENSG00000106803	SEC61B	-0.293681	0.78567	6.49654	0.0554725	1202	982	693	800	1102	990	971	715	958	824	1207	773	757	669	758	738	890
ENSG00000109113	RAB34	0.601941	0.78567	0.41438	0.0559718	5	7	7	17	6	10	7	13	9	7	9	13	17	21	16	16	12
ENSG00000112343	TRIM38	-0.269408	0.78567	3.6514	0.0559841	159	160	140	144	93	143	99	113	144	149	95	105	114	90	119	118	109
ENSG00000117906	RCN2	-0.217827	0.78567	7.86165	0.0557392	1971	2442	2376	2493	2978	2279	2433	2008	2520	2661	1911	2015	2145	2122	2302	2115	2263
ENSG00000119862	LGALSL	0.287465	0.78567	6.77403	0.0554079	777	946	1002	1074	894	990	871	861	862	1134	925	899	844	1633	1580	1726	1567
ENSG00000120055	C10orf95	0.280844	0.78567	3.41049	0.055837	69	97	76	109	77	108	93	97	101	170	99	119	95	134	114	123	94
ENSG00000122678	POLM	0.282178	0.78567	3.66915	0.0556318	104	150	128	98	75	104	99	136	109	113	143	165	160	115	137	139	146
ENSG00000148926	ADM	0.444419	0.78567	3.93281	0.0553677	99	93	69	160	128	126	158	67	68	242	221	199	197	151	195	189	200
ENSG00000155508	CNOT8	-0.194123	0.78567	5.56037	0.0552833	459	512	508	545	482	491	437	423	506	558	414	423	444	432	443	437	412
ENSG00000162819	BROX	-0.205977	0.78567	4.55514	0.0558965	215	276	266	264	204	257	238	203	229	295	194	200	185	235	216	220	251
ENSG00000168939	SPRY3	-0.678667	0.78567	0.768183	0.0550809	17	18	44	16	8	24	7	21	19	10	6	9	5	9	12	10	20
ENSG00000174173	TRMT10C	-0.206825	0.78567	6.10355	0.0555373	665	709	652	716	768	805	692	619	741	707	645	576	665	613	678	633	635
ENSG00000181029	TRAPPC5	-0.49321	0.78567	0.578487	0.0552274	15	15	19	13	12	12	20	10	11	8	9	15	14	7	13	12	13
ENSG00000182327	GLTPD2	-0.512619	0.78567	0.4324	0.0557375	17	16	11	13	11	16	11	11	10	8	10	8	7	7	12	17	9
ENSG00000188856	RPSAP47	-0.425754	0.78567	4.24452	0.0554488	145	114	136	170	262	428	220	131	175	190	237	131	179	144	161	136	175
ENSG00000224699	LAMTOR5-AS1	-0.303086	0.78567	5.20647	0.0560165	415	404	308	317	494	439	380	322	432	307	423	299	399	262	320	285	313
ENSG00000226221	RPL26P19	-0.458711	0.78567	2.65488	0.0555647	77	66	47	45	77	89	85	48	87	48	83	51	60	36	37	39	40
ENSG00000245148	ARAP1-AS2	0.376244	0.78567	2.7133	0.055836	37	81	57	60	36	48	51	69	69	122	53	79	66	63	47	51	97
ENSG00000273036	AL390726.5	-0.427167	0.78567	2.68982	0.0559368	97	73	91	63	57	74	46	99	73	41	53	43	63	49	37	52	38
ENSG00000161638	ITGA5	0.257048	0.785816	4.72296	0.0560749	226	312	243	265	152	235	178	206	173	368	306	285	323	278	300	311	312
ENSG00000236972	FABP5P1	-0.811563	0.789395	0.114128	0.0563785	10	9	2	10	24	14	10	8	13	2	6	7	4	12	7	3	6
ENSG00000138798	EGF	-0.75724	0.792283	0.437266	0.0566331	13	31	20	9	13	10	8	2	4	15	7	12	4	19	4	19	6
ENSG00000018869	ZNF582	-0.483655	0.79277	0.540768	0.0567647	15	21	15	13	9	16	14	9	10	11	16	9	13	8	13	9	11
ENSG00000075426	FOSL2	0.455142	0.79277	1.34421	0.0567347	17	16	17	28	17	18	17	17	25	25	20	17	26	33	31	28	45
ENSG00000181444	ZNF467	0.388433	0.79402	2.87278	0.0569027	90	75	60	58	37	44	46	104	76	63	104	90	60	53	84	84	75
ENSG00000181666	HKR1	-0.234958	0.794819	4.18164	0.0570085	184	206	252	188	141	211	162	175	173	196	150	144	203	158	151	157	187
ENSG00000187398	LUZP2	0.495856	0.797564	1.85463	0.0573291	8	27	21	47	17	34	34	30	31	74	32	31	32	52	35	48	32
ENSG00000223820	CFL1P1	1.09993	0.797564	1.09675	0.0573043	0	0	0	26	5	23	24	20	12	32	8	21	21	26	37	56	21
ENSG00000228929	RPS13P2	-0.530477	0.797564	0.937739	0.0573514	17	24	15	10	26	26	23	19	11	19	23	11	11	18	9	12	14
ENSG00000253851	AC025370.1	-0.894851	0.798463	-0.371479	0.0574648	11	12	12	4	4	3	8	6	0	6	3	0	4	5	4	3	12
ENSG00000118515	SGK1	0.40012	0.800313	1.87541	0.0576468	23	28	34	26	24	35	28	25	19	46	39	40	42	53	31	49	48
ENSG00000148842	CNNM2	0.213417	0.801123	5.38331	0.057754	328	416	419	399	287	364	373	372	336	553	342	457	373	506	519	563	469
ENSG00000088992	TESC	-0.320245	0.801734	4.46968	0.057847	373	282	223	174	193	225	208	168	200	205	302	232	166	169	189	174	201
ENSG00000084774	CAD	0.182215	0.801883	8.14739	0.0579325	2174	2676	2990	2963	1993	2822	2302	2902	2206	3654	2578	3007	3078	3159	3172	3317	3227
ENSG00000164306	PRIMPOL	-0.241263	0.801883	4.58336	0.0580046	277	268	272	227	224	267	234	249	275	279	241	185	207	201	213	202	181
ENSG00000238258	AL121748.2	0.353462	0.801883	2.76078	0.0579615	47	62	59	71	35	67	46	63	35	99	83	86	93	73	66	56	80
ENSG00000124786	SLC35B3	-0.254056	0.803638	3.97716	0.0581806	191	186	179	201	127	159	128	181	165	155	135	132	119	150	132	160	126
ENSG00000150787	PTS	-0.308928	0.80424	4.84851	0.0582987	325	258	237	275	450	325	270	209	279	312	318	252	276	262	249	187	288
ENSG00000237786	GFOD1-AS1	0.599391	0.80424	0.504271	0.0583223	6	6	8	12	7	11	13	14	8	22	6	21	22	15	15	13	8
ENSG00000047662	FAM184B	-0.304338	0.804663	2.53941	0.0585848	54	65	86	70	43	55	59	58	47	68	53	46	53	47	59	43	45
ENSG00000106633	GCK	1.09488	0.804663	-0.0458168	0.0587008	1	3	9	2	4	7	5	9	4	14	23	21	17	0	2	2	7
ENSG00000129128	SPCS3	-0.19157	0.804663	7.1218	0.0587951	1106	1497	1533	1758	1461	1521	1295	1143	1356	1707	1055	1269	1286	1320	1428	1522	1274
ENSG00000151422	FER	0.52071	0.804663	3.8004	0.0585853	78	90	133	185	91	93	78	94	69	177	59	106	99	254	242	316	199
ENSG00000165416	SUGT1	-0.186457	0.804663	6.40787	0.0586829	937	961	912	914	810	867	774	842	804	957	886	674	818	715	765	822	827
ENSG00000175920	DOK7	0.880872	0.804663	0.105261	0.0587698	10	10	12	2	0	0	6	12	21	9	14	12	9	7	7	12	5
ENSG00000196422	PPP1R26	0.18849	0.804663	5.83503	0.0587104	473	565	639	553	380	530	450	577	480	751	523	620	660	656	592	628	600
ENSG00000205861	PCOTH	-0.54877	0.804663	1.14548	0.0584456	28	16	15	21	38	25	22	10	27	15	20	15	18	11	23	10	22
ENSG00000261971	MMP25-AS1	0.327565	0.804663	2.92681	0.0586225	63	92	92	60	44	52	38	74	77	81	75	104	79	85	73	75	94
ENSG00000056050	HPF1	-0.254365	0.805046	5.19268	0.0589214	482	351	371	330	386	411	369	325	411	383	393	294	377	272	318	279	345
ENSG00000119408	NEK6	0.196208	0.805046	5.4623	0.0589184	353	404	471	464	333	395	333	381	427	495	403	459	432	477	533	570	525
ENSG00000155760	FZD7	0.280409	0.805874	4.652	0.0591295	135	237	252	243	182	227	232	189	176	304	200	237	296	330	337	357	318
ENSG00000172748	ZNF596	0.473542	0.805874	1.52485	0.0590318	15	28	26	22	19	19	19	39	47	37	11	27	29	22	39	26	29
ENSG00000196584	XRCC2	0.357668	0.805874	3.9447	0.059117	85	98	184	180	87	121	138	180	104	209	96	158	139	197	217	267	140
ENSG00000068079	IFI35	-0.608162	0.807812	1.43677	0.0593363	47	42	25	18	26	27	28	29	46	11	24	11	8	22	16	13	26
ENSG00000155085	AK9	-0.501056	0.807812	0.770586	0.0593704	20	17	20	19	13	16	19	12	23	13	6	18	9	12	10	10	17
ENSG00000038427	VCAN	0.92936	0.808543	1.43767	0.0594735	4	5	7	38	22	19	14	3	3	66	14	30	25	55	46	56	25
ENSG00000106069	CHN2	0.427965	0.809027	3.51088	0.0595726	50	43	78	128	83	141	107	87	64	150	101	130	97	156	171	185	139
ENSG00000152433	ZNF547	-0.593297	0.809027	0.694489	0.0596079	17	31	17	7	18	13	17	10	15	20	15	12	13	14	5	10	5
ENSG00000165475	CRYL1	-0.349068	0.810486	3.59765	0.0597648	155	157	131	117	133	134	94	113	169	142	114	100	125	73	80	87	75
ENSG00000066382	MPPED2	-0.280871	0.810705	4.45683	0.0599133	244	340	354	223	176	177	151	164	162	268	185	199	210	228	210	234	175
ENSG00000250182	EEF1A1P13	-0.41627	0.810705	3.52848	0.0599294	73	89	100	94	187	207	135	98	128	96	112	75	90	115	72	86	133
ENSG00000278175	GLIDR	-0.330478	0.810705	3.65014	0.0598875	163	136	146	102	146	145	107	141	133	105	138	130	120	90	84	100	80
ENSG00000201512	SNORA71C	0.849007	0.810996	-0.261105	0.0600004	5	8	8	3	2	0	3	7	6	13	3	7	6	9	16	10	2
ENSG00000134207	SYT6	0.981475	0.81119	0.49367	0.0601066	1	10	5	15	3	4	14	5	0	11	18	7	7	29	28	23	26
ENSG00000196566	AL138767.1	-0.65842	0.81119	1.49407	0.0601138	63	43	37	20	8	27	30	20	9	31	2	21	28	18	29	37	22
ENSG00000230699	AL645608.3	0.368358	0.812136	3.87714	0.0602335	74	139	162	169	74	131	104	129	93	194	71	188	174	205	228	191	159
ENSG00000120832	MTERF2	-0.248331	0.812425	3.60144	0.0603045	115	155	124	117	131	121	126	100	107	129	93	99	132	100	128	119	117
ENSG00000122824	NUDT10	-0.234791	0.812711	4.45483	0.0604047	221	275	265	233	204	215	206	210	227	225	141	176	161	210	251	243	211
ENSG00000131471	AOC3	0.646854	0.812711	0.183006	0.0604249	2	7	6	9	7	4	12	11	3	19	10	7	12	12	13	14	11
ENSG00000110321	EIF4G2	-0.333697	0.816585	10.0899	0.0607629	10260	16225	20279	12568	7560	9961	8774	7926	6796	12732	5251	8917	8524	12881	12508	13966	11343
ENSG00000007384	RHBDF1	0.289692	0.817606	4.05404	0.0609968	141	186	161	174	96	115	120	121	104	227	183	210	150	199	230	193	191
ENSG00000114315	HES1	0.483474	0.817606	3.99543	0.0611882	84	108	78	117	158	141	163	113	123	261	294	276	277	108	109	126	117
ENSG00000133985	TTC9	0.351605	0.817606	3.28566	0.0611034	70	74	90	106	68	94	58	65	47	157	84	130	122	130	100	116	122
ENSG00000138100	TRIM54	-0.360314	0.817606	5.43469	0.0611468	723	599	467	352	354	407	444	494	589	252	410	249	275	348	365	395	481
ENSG00000147400	CETN2	-0.236207	0.817606	5.71529	0.0611178	623	538	519	503	590	603	484	429	546	505	630	447	520	418	470	449	499
ENSG00000178226	PRSS36	0.723585	0.817606	-0.0512936	0.0609843	8	5	2	6	6	6	4	5	14	10	16	14	5	7	9	4	8
ENSG00000184979	USP18	0.248014	0.817606	4.32676	0.0609455	120	173	190	231	169	181	152	241	236	226	172	191	174	200	230	254	227
ENSG00000090339	ICAM1	0.795672	0.818288	1.63363	0.0613391	15	25	26	22	12	28	11	9	11	63	62	59	89	19	10	16	18
ENSG00000224729	PCOLCE-AS1	0.90965	0.818288	0.42565	0.0613346	6	14	9	4	11	0	6	11	11	31	22	26	19	3	3	12	6
ENSG00000066697	MSANTD3	-0.210911	0.818309	4.49456	0.0613906	234	251	219	231	201	260	248	182	210	245	235	205	223	176	214	216	218
ENSG00000132382	MYBBP1A	0.198315	0.81877	8.11689	0.0614752	2117	2519	2585	2792	1863	3015	2506	2721	2012	3378	2483	3497	3142	2985	3160	3179	3216
ENSG00000278864	AC055811.4	0.867264	0.819163	-0.178304	0.0615547	3	2	9	7	4	3	3	11	12	6	2	4	3	7	16	19	5
ENSG00000176438	SYNE3	0.37338	0.819664	1.94875	0.0616581	26	34	53	26	29	24	20	41	35	44	35	52	38	39	44	41	40
ENSG00000185920	PTCH1	0.340146	0.819664	4.65254	0.0616924	115	193	272	341	140	206	217	273	185	386	167	225	207	363	330	388	272
ENSG00000135441	BLOC1S1	-0.695111	0.819924	0.761831	0.0617621	17	19	13	8	14	28	32	15	19	7	27	12	9	4	13	5	8
ENSG00000215183	MSMP	0.389436	0.819986	3.39784	0.0618168	52	93	121	100	63	93	77	107	61	137	50	115	88	147	124	171	173
ENSG00000169710	FASN	0.224721	0.820229	10.1272	0.0618852	7622	10112	11671	12382	8092	10965	8638	11469	8656	14204	8827	12327	11461	13742	12672	14215	13507
ENSG00000148798	INA	0.365311	0.821633	3.69728	0.0620412	60	79	119	176	70	132	113	121	100	243	92	159	182	123	114	175	132
ENSG00000013573	DDX11	0.197447	0.822756	6.52169	0.0622912	862	934	887	763	603	864	825	936	709	1096	1044	1135	1084	833	984	1025	960
ENSG00000082438	COBLL1	0.382462	0.822756	4.90691	0.0622084	156	236	286	393	165	278	225	191	203	469	164	305	242	484	438	524	371
ENSG00000134780	DAGLA	0.502237	0.822756	2.1019	0.0623269	22	29	34	57	29	18	34	24	15	65	28	59	56	55	45	62	68
ENSG00000253523	AC104350.1	0.679122	0.822756	-0.00157825	0.062278	4	7	4	11	2	6	6	9	9	13	3	12	3	13	10	10	14
ENSG00000213399	AC022210.1	0.572641	0.824173	0.891554	0.0624846	11	15	11	9	11	20	10	30	15	23	21	34	15	11	11	10	23
ENSG00000172006	ZNF554	0.444849	0.82494	1.26117	0.0625931	21	13	24	22	12	14	17	29	25	20	31	32	29	20	21	23	18
ENSG00000245848	CEBPA	-0.264388	0.82509	5.02207	0.0626549	472	407	310	301	259	358	319	303	387	318	336	322	273	253	253	237	320
ENSG00000130475	FCHO1	0.318288	0.826331	3.52266	0.0628673	115	113	113	81	65	85	98	124	152	147	152	138	142	87	104	99	93
ENSG00000152763	WDR78	0.540991	0.826331	0.570369	0.0628055	6	13	11	14	6	10	9	21	19	14	7	17	11	9	16	14	21
ENSG00000185650	ZFP36L1	0.328218	0.826331	3.99275	0.0629004	86	119	150	205	108	131	134	111	95	235	137	185	142	206	216	247	183
ENSG00000237854	LINC00674	0.523375	0.828286	1.49536	0.0630998	7	16	32	27	15	23	22	22	14	44	22	28	19	42	44	48	23
ENSG00000204060	FOXO6	0.360502	0.82849	2.77044	0.0631659	35	56	86	50	34	62	65	55	59	76	63	72	75	57	99	70	114
ENSG00000135519	KCNH3	-0.425669	0.830051	2.20323	0.0633744	91	63	51	31	27	42	47	42	30	48	49	43	43	27	36	44	29
ENSG00000156689	GLYATL2	-1.50328	0.830051	0.168362	0.0634196	0	3	0	48	15	24	14	17	20	0	1	0	4	3	3	2	1
ENSG00000277048		0.30373	0.830051	7.44046	0.063437	1530	1887	1527	1437	1558	1284	1076	1971	2751	2113	2314	1957	1700	1185	1380	2208	1342
ENSG00000116574	RHOU	0.340133	0.83108	3.41496	0.0636171	62	100	111	94	69	117	66	82	57	201	118	129	140	97	115	119	115
ENSG00000228919	AC097381.1	1.05332	0.83108	-0.135352	0.0636035	0	1	9	8	3	4	4	3	2	24	1	11	3	11	14	20	4
ENSG00000128590	DNAJB9	-0.301419	0.831142	3.17121	0.0636725	82	103	111	101	89	102	85	88	76	103	68	51	78	120	84	91	57
ENSG00000255992	AC131009.1	-0.299201	0.831683	2.8711	0.0637647	82	83	72	60	70	86	87	62	53	77	66	78	40	66	68	75	75
ENSG00000254614	AP003068.2	0.365478	0.832281	1.96146	0.0638614	24	30	32	36	26	29	37	38	37	51	22	36	51	32	48	55	44
ENSG00000130939	UBE4B	0.332259	0.833254	6.00088	0.0640183	393	528	735	674	450	555	452	504	415	795	417	543	516	1036	996	1075	848
ENSG00000173418	NAA20	-0.241985	0.833254	5.92801	0.0640824	495	646	519	715	798	699	604	528	736	649	501	562	527	528	544	567	562
ENSG00000226015	CCT8P1	-0.80473	0.833254	-0.320449	0.0640886	4	6	2	7	14	11	10	5	1	6	2	4	6	10	2	5	6
ENSG00000053747	LAMA3	-0.509594	0.833446	1.18406	0.0644682	15	26	32	34	15	34	17	16	8	29	17	19	26	9	10	29	17
ENSG00000099194	SCD	0.282249	0.833446	9.01156	0.0642812	3341	4489	5846	5984	3240	4600	3908	4537	3491	7100	3419	5099	4716	7432	7001	7755	6457
ENSG00000103275	UBE2I	-0.197943	0.833446	7.78061	0.0644366	2383	2264	2186	2298	2339	2330	2195	1866	2512	2162	2211	1855	1919	1962	1976	2083	2361
ENSG00000104447	TRPS1	-0.293895	0.833446	4.60873	0.0646086	227	289	364	389	166	203	230	258	193	316	128	181	178	270	270	259	206
ENSG00000109089	CDR2L	0.179563	0.833446	5.38657	0.0642237	324	415	381	431	323	389	361	422	390	518	400	424	494	429	472	422	464
ENSG00000163399	ATP1A1	0.181085	0.833446	8.82893	0.0643668	3411	4280	4635	4856	3252	4481	3826	4172	3918	5884	4051	4743	4639	5286	5156	5292	5475
ENSG00000164167	LSM6	-0.268623	0.833446	5.33434	0.0642315	464	436	330	346	479	477	451	373	490	411	426	385	320	345	289	333	356
ENSG00000169020	ATP5ME	-0.400908	0.833446	6.73378	0.0646121	1806	1135	752	708	1410	1286	1115	922	1166	737	1676	819	947	799	703	616	973
ENSG00000225798	AC025918.1	0.596573	0.833446	2.05999	0.0645052	10	34	43	50	8	28	38	31	20	57	15	51	35	62	78	75	48
ENSG00000273706	LHX1	0.377075	0.833446	4.08636	0.0645576	93	123	165	178	118	166	130	145	105	215	85	166	138	268	240	326	213
ENSG00000005238	FAM214B	0.44838	0.834065	1.80931	0.0647325	23	34	19	18	27	31	31	22	26	31	51	59	28	39	44	42	33
ENSG00000116017	ARID3A	0.279586	0.834065	5.33908	0.0647619	305	424	507	394	224	293	310	351	348	478	272	381	352	598	536	581	532
ENSG00000089558	KCNH4	-0.914617	0.836679	-0.393459	0.0659994	4	17	14	3	3	7	6	1	10	7	6	4	6	3	1	0	3
ENSG00000100228	RAB36	0.748871	0.836679	0.712981	0.0659724	4	5	14	17	6	10	14	15	23	31	30	30	17	4	9	7	8
ENSG00000102383	ZDHHC15	0.474421	0.836679	2.12821	0.0650842	13	23	33	50	38	48	25	61	37	79	39	65	58	39	29	38	34
ENSG00000105971	CAV2	0.407258	0.836679	2.94473	0.0652099	38	35	47	86	53	93	74	61	59	89	55	86	60	111	123	97	109
ENSG00000117016	RIMS3	0.281808	0.836679	3.90386	0.0657832	128	185	157	122	78	121	107	96	125	209	154	171	136	198	168	188	179
ENSG00000122378	FAM213A	-0.328873	0.836679	3.61552	0.0652296	203	144	168	119	93	99	105	88	108	119	108	85	71	122	156	109	141
ENSG00000133519	ZDHHC8P1	0.620636	0.836679	0.39018	0.0655775	8	8	10	10	6	8	7	8	4	25	16	17	14	20	14	8	6
ENSG00000134369	NAV1	0.310587	0.836679	5.09157	0.0653692	161	250	357	472	246	272	274	312	271	505	234	368	300	481	378	545	375
ENSG00000140015	KCNH5	0.84989	0.836679	1.41038	0.0656017	5	17	17	31	12	20	12	27	14	98	34	58	44	7	12	8	7
ENSG00000143158	MPC2	-0.245947	0.836679	5.68962	0.0654483	561	538	481	469	670	515	546	510	559	483	559	435	464	419	435	441	503
ENSG00000150630	VEGFC	-0.981544	0.836679	1.95332	0.0656684	46	61	67	55	39	45	42	34	53	1	2	0	5	48	36	44	40
ENSG00000152782	PANK1	-0.263034	0.836679	3.57621	0.0655677	96	117	156	155	98	150	116	88	147	135	98	106	103	110	102	108	100
ENSG00000175449	RFESD	-0.426358	0.836679	1.27402	0.065619	25	32	22	26	18	29	26	16	26	32	11	16	21	14	22	27	13
ENSG00000197050	ZNF420	-0.373344	0.836679	2.43805	0.0658263	31	58	81	64	57	43	75	56	60	45	42	47	38	57	39	36	49
ENSG00000198225	FKBP1C	-0.711696	0.836679	-0.120586	0.0654146	14	3	5	9	13	13	6	7	7	6	2	5	7	6	2	10	6
ENSG00000214182	PTMAP5	-0.365843	0.836679	2.79931	0.0660375	53	85	59	52	104	96	72	66	72	69	75	47	55	57	57	47	65
ENSG00000254667		0.413394	0.836679	1.4884	0.0659364	28	23	18	20	14	30	15	36	33	28	33	23	21	30	22	36	31
ENSG00000257038	AP002761.3	0.737916	0.836679	1.12259	0.0651537	2	17	26	25	6	12	10	15	6	33	5	26	15	41	38	31	32
ENSG00000271109	AC008555.5	-0.369447	0.836679	1.58832	0.0652731	35	35	33	25	29	27	35	27	25	23	28	23	33	25	19	24	26
ENSG00000278719	MCM8-AS1	-0.443425	0.836679	2.09785	0.0660051	83	59	40	31	29	33	52	43	42	32	52	34	36	33	29	27	29
ENSG00000278828	HIST1H3H	-0.644538	0.836679	0.0865115	0.0659722	14	3	12	11	13	11	10	4	8	6	6	2	13	7	6	10	9
ENSG00000172318	B3GALT1	-1.19444	0.837059	0.683516	0.0661186	26	34	41	20	9	8	9	25	33	1	0	0	0	4	6	10	11
ENSG00000165669	FAM204A	-0.212909	0.837109	5.25819	0.0661736	413	418	343	442	445	368	356	308	328	453	394	301	364	329	368	407	375
ENSG00000105792	CFAP69	-0.660707	0.837283	0.350799	0.0663241	8	11	20	18	7	11	19	4	7	23	4	7	9	8	16	3	8
ENSG00000230424	AL035413.1	0.468067	0.837283	2.72748	0.0663407	23	46	72	65	41	61	50	61	35	88	25	108	49	103	104	91	77
ENSG00000265692	LINC01970	0.500893	0.837283	0.408374	0.0662453	7	7	10	11	10	6	10	14	9	14	7	11	15	15	13	16	16
ENSG00000026652	AGPAT4	0.245266	0.838725	3.60416	0.0671618	113	119	125	101	73	99	104	100	111	137	141	108	133	130	147	152	137
ENSG00000136997	MYC	0.202467	0.838725	9.00839	0.0673708	3795	5121	5701	5304	3401	4544	4457	6367	4662	6366	3998	6077	5589	5328	6032	5781	4994
ENSG00000140153	WDR20	-0.25156	0.838725	4.84537	0.0672331	331	376	410	339	206	246	250	248	245	446	243	311	268	249	232	235	221
ENSG00000144649	FAM198A	-0.825283	0.838725	0.321814	0.0671425	19	27	15	9	6	10	11	6	5	2	1	6	2	6	13	16	24
ENSG00000155621	C9orf85	-0.256927	0.838725	3.69634	0.0673499	123	138	126	162	157	119	126	107	137	142	110	115	137	92	113	117	126
ENSG00000155975	VPS37A	0.341698	0.838725	4.93153	0.0668182	151	229	305	324	223	275	276	473	418	378	157	295	205	411	359	392	273
ENSG00000165501	LRR1	-0.254106	0.838725	5.5525	0.0669095	457	476	390	461	575	576	522	380	466	496	575	449	385	327	376	456	463
ENSG00000169372	CRADD	-0.318182	0.838725	3.4599	0.0671572	140	106	102	106	117	115	135	108	149	104	95	95	90	75	65	98	109
ENSG00000170892	TSEN34	-0.222727	0.838725	6.59307	0.066678	1214	1079	933	999	935	945	987	893	1179	957	1014	886	917	741	791	782	912
ENSG00000176222	ZNF404	1.09534	0.838725	-0.715852	0.0665985	5	1	3	0	3	3	1	2	2	2	7	3	12	2	10	1	12
ENSG00000177098	SCN4B	0.567123	0.838725	0.469882	0.0671463	9	15	13	10	4	8	4	11	6	22	12	15	19	16	17	8	13
ENSG00000181649	PHLDA2	-0.786664	0.838725	-0.0190253	0.0672699	16	9	9	6	10	10	11	1	11	8	18	6	5	2	3	4	3
ENSG00000185641	AC034236.1	-0.377729	0.838725	2.91638	0.0671373	94	69	67	88	87	88	79	54	80	84	115	50	75	49	52	45	55
ENSG00000189337	KAZN	0.25518	0.838725	3.75286	0.0673765	91	107	150	127	106	121	108	147	104	206	136	151	153	133	144	164	110
ENSG00000213740	SERBP1P1	-0.502895	0.838725	0.720093	0.0667082	12	14	23	13	15	20	22	16	8	11	11	15	11	17	9	7	20
ENSG00000231991	ANXA2P2	-0.386701	0.838725	2.15743	0.0673498	27	51	43	45	61	70	37	36	42	58	38	23	35	34	34	39	46
ENSG00000259357	AL590133.2	-0.189875	0.838725	6.18467	0.066603	748	758	679	867	722	766	743	594	784	733	684	665	688	595	682	727	781
ENSG00000275719	AC008622.2	0.230619	0.838725	6.58987	0.067281	568	933	997	1042	724	901	788	821	700	1221	701	1119	1012	1196	1122	1310	1245
ENSG00000103642	LACTB	0.226239	0.839342	5.06315	0.0675725	249	293	307	406	239	251	311	267	274	414	271	370	363	390	397	412	442
ENSG00000152193	RNF219	-0.23622	0.839342	4.62234	0.0677335	239	294	326	302	209	239	221	235	209	331	148	179	200	256	252	295	219
ENSG00000170421	KRT8	0.281349	0.839342	5.45794	0.0676429	479	387	328	338	307	398	384	295	312	492	621	524	642	445	480	426	539
ENSG00000239672	NME1	-0.426773	0.839342	6.24637	0.0675851	1148	787	536	557	1201	939	717	684	964	519	1226	542	636	500	460	435	630
ENSG00000244380	AC134772.1	-0.355446	0.839342	5.60958	0.0677209	647	526	395	375	634	631	510	431	558	379	753	375	441	353	319	299	448
ENSG00000253552	HOXA-AS2	0.649277	0.839342	0.424158	0.0676174	10	13	15	4	5	8	3	14	4	26	11	17	9	15	11	21	9
ENSG00000049130	KITLG	0.536477	0.840701	4.20569	0.0680195	49	116	131	266	101	179	149	81	72	316	95	214	174	314	315	355	226
ENSG00000104497	SNX16	-0.399801	0.840701	1.44601	0.0681378	14	20	42	40	26	31	28	23	21	26	22	23	21	26	23	19	22
ENSG00000104728	ARHGEF10	0.318833	0.840701	5.39545	0.0680748	248	367	478	474	271	368	302	666	546	489	207	374	334	495	496	592	421
ENSG00000132881	RSG1	0.372246	0.840701	2.28848	0.0679806	43	42	58	39	45	23	20	54	46	65	43	67	51	52	48	54	44
ENSG00000162694	EXTL2	-0.228121	0.840701	4.16776	0.0681369	165	211	253	192	162	172	169	146	174	216	138	162	149	164	211	182	145
ENSG00000181929	PRKAG1	-0.209404	0.840701	5.43745	0.068151	483	490	430	422	442	478	416	331	485	444	429	384	459	366	392	372	430
ENSG00000162851	TFB2M	-0.288094	0.841664	5.21077	0.0682805	262	349	284	448	559	458	389	279	373	446	255	347	298	352	410	325	347
ENSG00000188549	CCDC9B	0.691401	0.841846	0.573115	0.0683467	7	10	17	10	1	11	9	23	19	12	3	12	6	24	22	20	13
ENSG00000136159	NUDT15	-0.201912	0.842214	5.65603	0.0685131	401	516	525	614	532	607	488	512	483	549	419	415	398	507	438	560	514
ENSG00000182389	CACNB4	0.393968	0.842214	2.34349	0.0685565	19	45	56	64	34	36	28	44	49	89	40	54	41	66	61	69	39
ENSG00000227620	ALG1L8P	0.491001	0.842214	1.36885	0.0684287	21	24	28	15	13	16	14	43	34	28	28	27	31	10	24	30	17
ENSG00000274286	ADRA2B	0.405027	0.842214	1.84387	0.0685822	34	32	31	34	24	17	21	20	33	42	53	35	41	27	38	53	40
ENSG00000123983	ACSL3	0.224495	0.842657	5.69913	0.0690527	360	510	573	534	320	470	456	397	390	759	443	536	528	631	641	700	600
ENSG00000132170	PPARG	-0.236241	0.842657	4.2317	0.0688891	189	238	230	206	122	233	179	213	200	192	153	166	164	179	169	169	144
ENSG00000162174	ASRGL1	-0.206987	0.842657	6.95103	0.0689279	1368	1462	1310	1263	1074	1382	1233	1382	1512	1216	1155	1053	1098	1073	1055	971	1172
ENSG00000175741	RWDD4P2	-0.345346	0.842657	1.87915	0.0690383	32	40	33	52	36	37	40	32	23	30	34	30	40	28	24	40	36
ENSG00000214029	ZNF891	-0.284738	0.842657	2.91276	0.0689182	82	73	92	88	65	84	73	77	48	85	86	63	70	46	62	72	73
ENSG00000237491	AL669831.5	-0.597861	0.842657	0.272484	0.0689944	9	14	18	12	13	11	9	17	6	7	6	6	4	17	7	8	6
ENSG00000240661	AC063952.1	0.568222	0.842657	2.29136	0.0689515	27	23	59	52	23	34	32	46	27	84	9	33	38	86	73	92	70
ENSG00000273038	AL365203.2	-0.775311	0.842657	-0.132664	0.0690812	12	8	12	6	8	4	14	12	5	8	5	2	5	0	4	12	3
ENSG00000277300		0.400787	0.842657	4.60138	0.0690214	87	205	260	320	144	198	181	238	162	348	88	296	231	340	331	399	310
ENSG00000179335	CLK3	0.165638	0.842938	6.73701	0.0692072	978	1112	1085	942	714	1006	928	1060	981	1253	1099	1163	1195	1071	1197	1073	1196
ENSG00000257514	AC117505.1	0.988425	0.842938	0.261311	0.069196	2	4	3	14	10	3	6	0	2	16	30	28	12	12	6	8	13
ENSG00000228237	EFCAB14-AS1	0.748486	0.842938	0.839902	0.0692587	3	10	20	22	5	10	8	8	6	27	8	24	8	31	32	40	11
ENSG00000005302	MSL3	-0.184561	0.843247	5.51558	0.0694115	429	495	507	492	421	498	480	390	476	542	373	352	444	396	444	489	472
ENSG00000125733	TRIP10	0.183811	0.843247	6.38237	0.0694384	775	814	762	720	626	803	723	752	815	1053	1007	930	915	786	870	765	968
ENSG00000263266	RPS7P1	-0.426263	0.843247	2.55554	0.0693587	63	40	38	59	104	81	58	44	73	57	59	54	48	47	36	37	47
ENSG00000106686	SPATA6L	0.509119	0.845186	0.847213	0.0696497	11	12	20	18	11	8	7	26	16	27	10	12	21	21	11	18	23
ENSG00000154727	GABPA	-0.158987	0.845294	6.76702	0.0697102	1097	1090	1149	1197	1030	1188	1085	1021	1047	1294	956	986	1014	1059	1018	1064	1060
ENSG00000225968	ELFN1	0.309287	0.845671	3.51055	0.0697929	86	133	110	99	60	97	87	135	126	168	123	148	140	65	91	112	124
ENSG00000232133	IMPDH1P10	0.40423	0.845783	1.2928	0.0698537	19	21	18	24	8	22	17	19	15	29	27	31	24	27	22	33	27
ENSG00000179523	EIF3J-AS1	-0.266722	0.845844	3.29665	0.0699104	91	121	117	101	84	109	104	90	109	109	68	74	79	76	119	101	76
ENSG00000111145	ELK3	0.338285	0.845912	3.01874	0.0700578	53	68	96	85	30	74	65	85	45	114	61	84	111	92	100	104	86
ENSG00000117013	KCNQ4	0.21207	0.845912	4.30712	0.0700289	153	194	179	178	152	187	173	249	169	258	171	208	223	210	219	201	198
ENSG00000272602	ZNF595	0.435302	0.845912	2.55169	0.070071	26	42	61	56	39	60	36	45	35	86	38	55	31	91	98	93	78
ENSG00000136854	STXBP1	0.203374	0.846573	5.21001	0.0702291	327	355	451	369	228	330	255	360	362	508	317	382	368	456	377	445	384
ENSG00000258086	AC079313.1	0.673373	0.846573	0.515111	0.0702269	3	10	20	16	1	7	6	17	8	17	14	17	7	8	23	21	15
ENSG00000071242	RPS6KA2	0.255288	0.8481	4.3073	0.0704466	139	184	248	203	142	134	151	167	145	274	170	238	228	224	201	282	213
ENSG00000272473	AC006273.1	1.01023	0.8481	-0.0839595	0.0704593	9	1	3	0	1	12	5	13	5	17	13	4	24	2	6	7	4
ENSG00000082482	KCNK2	-0.270424	0.848463	4.582	0.0705412	196	269	385	310	201	258	192	254	269	317	128	209	186	213	216	236	198
ENSG00000140307	GTF2A2	-0.218703	0.851551	6.78822	0.07085	1314	1213	1033	1043	1095	1181	1215	1027	1195	1194	1320	984	1008	878	915	860	1034
ENSG00000134291	TMEM106C	-0.253758	0.851738	7.05655	0.0709175	1474	1419	1167	1297	1833	1393	1209	1050	1678	1313	1357	1230	1274	1044	1107	1085	1264
ENSG00000066651	TRMT11	-0.231517	0.851884	4.48268	0.0710961	182	224	260	274	242	214	245	204	239	289	164	170	207	212	185	195	235
ENSG00000135842	FAM129A	-0.41781	0.851884	3.06212	0.0711377	98	143	177	91	46	58	50	74	49	92	57	95	86	71	48	102	54
ENSG00000164920	OSR2	0.315259	0.851884	2.40655	0.0711033	36	41	41	50	44	38	51	41	47	54	49	60	49	63	55	76	69
ENSG00000269888	AC112491.1	-0.47209	0.851884	1.91621	0.0710955	52	23	29	33	51	57	41	21	40	38	56	32	29	26	25	20	24
ENSG00000278952	AP003068.4	-0.555823	0.851992	0.912812	0.0711987	31	21	27	10	6	28	19	12	19	25	15	11	17	13	7	8	16
ENSG00000167863	ATP5PD	-0.243427	0.853571	6.80632	0.0713828	1451	1219	1003	1053	1269	1142	1101	1038	1354	1069	1207	940	1100	928	835	866	1106
ENSG00000072786	STK10	0.206885	0.853867	4.80165	0.0719399	272	286	293	237	184	261	197	297	213	348	293	329	317	287	261	312	316
ENSG00000075651	PLD1	0.855108	0.853867	0.53439	0.0719863	6	6	8	11	10	5	10	0	2	18	8	9	10	30	25	25	30
ENSG00000099250	NRP1	0.233215	0.853867	5.18728	0.0718267	269	351	442	352	244	291	295	304	266	565	372	444	449	418	398	409	310
ENSG00000101493	ZNF516	0.271885	0.853867	5.12961	0.0717865	215	321	419	389	238	274	268	369	262	436	259	305	281	487	471	533	419
ENSG00000103343	ZNF174	0.25391	0.853867	3.22057	0.0720326	84	77	84	83	76	79	71	80	96	98	107	112	88	103	110	89	104
ENSG00000112773	FAM46A	-0.427065	0.853867	1.42549	0.071919	35	34	35	43	9	26	20	16	28	29	15	21	18	25	22	21	26
ENSG00000138646	HERC5	0.265806	0.853867	4.17491	0.0715522	158	195	203	165	112	109	147	123	141	250	222	201	215	186	189	197	228
ENSG00000169992	NLGN2	0.21176	0.853867	6.29823	0.0716311	635	901	1024	704	526	590	539	939	657	1011	695	859	758	868	910	910	842
ENSG00000177981	ASB8	-0.207051	0.853867	4.48237	0.0718128	224	249	248	258	195	221	237	214	231	227	189	213	187	185	177	220	265
ENSG00000198763	MT-ND2	0.444941	0.853867	8.86274	0.072033	4772	5395	2299	2325	2543	3304	5201	5788	1798	6977	6568	6675	5941	4769	7966	2758	3736
ENSG00000226084	AC113935.1	-0.502231	0.853867	2.09563	0.0719019	28	35	26	36	86	66	49	38	52	27	51	33	28	23	28	38	32
ENSG00000234840	LINC01239	1.74234	0.853867	-0.836507	0.071615	0	0	0	3	6	0	0	7	0	3	0	0	0	10	10	12	10
ENSG00000198856	OSTC	-0.235539	0.85498	6.72589	0.072179	1156	1029	926	1107	1510	1068	924	867	1134	1024	1061	924	969	974	972	942	1070
ENSG00000057704	TMCC3	0.276266	0.855741	3.6044	0.0723478	72	118	125	153	67	103	93	152	101	173	108	130	92	126	140	157	133
ENSG00000259175	AC108451.1	0.922232	0.855741	0.324271	0.0723237	1	4	24	14	1	2	2	12	8	10	3	10	7	20	24	23	15
ENSG00000220201	ZGLP1	-0.51318	0.859619	0.771594	0.0727806	29	13	23	20	10	18	12	12	9	19	12	19	21	9	11	7	11
ENSG00000273058	AL359921.2	-0.524976	0.859619	0.424042	0.0727478	14	20	8	11	10	22	10	8	7	14	16	8	11	8	8	8	10
ENSG00000118922	KLF12	0.338276	0.861106	2.85415	0.0729591	45	62	78	80	47	45	58	59	80	90	50	56	59	106	95	113	75
ENSG00000129680	MAP7D3	0.237831	0.862143	5.65652	0.0732812	369	483	549	536	264	478	441	424	348	871	502	602	594	513	543	599	486
ENSG00000135269	TES	-0.38503	0.862143	2.34853	0.0733627	42	46	50	95	51	59	44	42	49	47	29	52	18	56	51	53	44
ENSG00000155393	HEATR3	-0.187526	0.862143	5.17454	0.073203	281	391	420	448	330	384	377	356	313	379	287	354	312	359	321	383	381
ENSG00000184949	FAM227A	0.580175	0.862143	0.759319	0.0733575	7	15	19	7	13	8	9	21	18	15	8	19	6	27	19	28	14
ENSG00000187764	SEMA4D	0.239841	0.862143	4.47797	0.0732338	144	233	196	262	145	202	183	193	146	269	222	226	271	281	272	262	255
ENSG00000229692	SOS1-IT1	-0.495973	0.862143	0.60285	0.0731695	17	15	15	15	16	17	13	19	15	13	11	6	9	7	17	8	9
ENSG00000130827	PLXNA3	0.198831	0.864697	6.46774	0.0736856	747	882	1022	854	535	777	741	901	659	1201	776	1098	932	1034	1052	1032	805
ENSG00000166896	ATP23	-0.28239	0.864697	3.18545	0.0736852	90	95	85	109	95	106	92	58	99	121	81	83	98	70	76	62	81
ENSG00000145757	SPATA9	-0.531552	0.865116	0.738409	0.0737741	12	27	9	15	26	19	13	11	18	16	10	11	17	7	10	17	9
ENSG00000110318	CEP126	-0.560527	0.865126	1.33796	0.073944	22	28	47	36	18	29	18	37	29	27	6	12	5	21	26	18	16
ENSG00000167642	SPINT2	-0.264147	0.865126	4.65887	0.0738735	194	203	189	315	279	366	324	213	224	275	248	262	223	222	222	218	236
ENSG00000228452	AC098484.1	0.631726	0.865126	-0.136377	0.0739226	8	6	7	2	5	5	3	5	11	6	6	12	6	10	8	12	8
ENSG00000266708	AP001793.1	-0.278611	0.865126	3.3161	0.0739862	64	125	103	131	93	111	114	80	61	121	71	93	105	91	75	110	108
ENSG00000247903	AC024896.1	-0.273407	0.865444	3.4442	0.0740662	131	105	135	131	76	126	107	96	140	107	93	95	110	85	83	81	102
ENSG00000127589	TUBBP1	-0.4651	0.867134	1.75503	0.0742638	21	15	42	42	42	50	44	22	27	16	38	30	37	32	26	21	27
ENSG00000162385	MAGOH	-0.228346	0.867309	6.47835	0.0743317	1039	930	793	855	933	1029	962	807	1085	776	977	731	809	719	759	766	924
ENSG00000134825	TMEM258	-0.307558	0.867612	5.30954	0.0744234	559	464	340	346	520	452	292	364	445	370	533	327	309	333	321	263	342
ENSG00000135127	BICDL1	0.621872	0.867612	1.04235	0.0744636	18	14	10	15	10	27	2	22	9	34	29	37	22	27	15	14	11
ENSG00000020577	SAMD4A	0.38118	0.868229	3.67833	0.0746188	65	75	118	179	85	98	110	84	80	166	95	136	99	189	218	206	153
ENSG00000228775	WEE2-AS1	0.464083	0.868229	1.78684	0.0746226	24	31	29	33	22	23	19	59	67	26	27	32	25	27	41	38	25
ENSG00000133983	COX16	-0.342141	0.868753	2.16538	0.0747612	48	52	41	43	61	46	38	26	49	45	44	40	29	35	39	40	44
ENSG00000225778	PROSER2-AS1	0.368141	0.868753	1.9272	0.0748267	28	35	27	35	20	28	36	42	55	34	33	36	29	51	48	32	40
ENSG00000232346	Z74021.1	-0.48074	0.868753	2.09708	0.0748184	67	32	34	31	71	53	37	40	52	31	57	35	32	29	21	23	32
ENSG00000261373	VPS9D1-AS1	0.251897	0.869728	5.64316	0.0749637	470	455	542	502	309	429	351	383	270	698	636	639	533	544	540	614	573
ENSG00000138771	SHROOM3	0.43063	0.870527	4.39722	0.0750857	84	134	249	265	142	157	156	194	152	262	105	170	123	403	322	387	274
ENSG00000140416	TPM1	0.287802	0.870914	7.8943	0.0751723	1766	1714	1698	2245	1886	2668	2225	1407	1461	2727	2430	2376	2411	3182	3309	3343	3569
ENSG00000170417	TMEM182	-0.443512	0.871881	1.30276	0.0753622	11	32	36	24	25	27	28	15	16	27	19	16	12	34	20	26	16
ENSG00000215375	MYL5	-0.37718	0.871881	6.79706	0.0753476	1870	1280	781	744	1441	1267	1135	1101	1157	799	1740	819	1036	775	742	703	989
ENSG00000164742	ADCY1	0.811631	0.873456	1.97561	0.0755517	10	15	29	33	22	29	36	21	10	24	8	18	14	88	82	118	83
ENSG00000186615	KTN1-AS1	0.381671	0.874436	2.20695	0.0756898	29	44	30	31	43	54	22	41	61	50	32	45	53	37	45	62	69
ENSG00000005469	CROT	0.576417	0.875293	1.95153	0.0760493	27	33	37	22	28	19	26	54	53	79	40	63	68	18	22	13	19
ENSG00000135709	KIAA0513	0.347874	0.875293	2.83467	0.0762302	61	70	92	29	48	62	44	59	63	94	76	69	75	59	69	108	102
ENSG00000143375	CGN	0.300607	0.875293	3.70322	0.0760928	60	111	154	143	88	107	109	108	95	169	103	140	112	178	151	192	171
ENSG00000147889	CDKN2A	-0.253773	0.875293	7.67336	0.0762448	2380	2291	1898	1973	2365	2294	1923	2092	2695	1827	2208	1768	1944	1453	1580	1532	1846
ENSG00000169375	SIN3A	0.213533	0.875293	6.96888	0.0759145	845	1169	1526	1374	818	1136	972	1289	1027	1695	912	1206	1240	1664	1444	1703	1342
ENSG00000170627	GTSF1	-0.25517	0.875293	6.15739	0.0762262	987	934	789	642	652	722	600	809	911	581	665	512	587	592	625	611	727
ENSG00000186889	TMEM17	-0.410504	0.875293	1.39453	0.076131	34	36	33	26	28	18	18	29	27	25	24	24	17	15	19	19	17
ENSG00000196284	SUPT3H	-0.255265	0.875293	3.25278	0.0760543	82	135	118	105	88	93	82	89	70	85	94	72	97	81	87	101	99
ENSG00000265618	AC002094.2	-0.224247	0.875293	3.97965	0.0759709	181	170	161	210	128	151	156	120	166	148	146	126	141	133	166	167	161
ENSG00000013583	HEBP1	-0.249009	0.875725	4.77518	0.0766967	395	329	270	249	253	249	276	206	303	252	300	256	266	255	206	222	275
ENSG00000054793	ATP9A	0.542198	0.875725	5.87098	0.0776473	303	392	665	652	367	343	424	268	237	679	269	403	334	1223	1117	1424	961
ENSG00000066855	MTFR1	-0.190144	0.875725	5.97452	0.0773347	550	703	752	779	580	677	560	622	674	687	414	522	587	581	604	679	638
ENSG00000068001	HYAL2	-0.218213	0.875725	4.95401	0.0774109	338	354	264	377	309	343	285	233	374	304	293	247	267	276	285	339	298
ENSG00000074657	ZNF532	1.0889	0.875725	-0.446119	0.0765634	0	1	5	4	4	3	4	2	1	9	0	1	4	17	12	13	11
ENSG00000103241	FOXF1	0.900452	0.875725	1.23088	0.0770655	3	0	4	19	16	26	26	8	5	17	20	23	16	51	37	42	52
ENSG00000115239	ASB3	0.691951	0.875725	-0.277417	0.0764027	6	8	6	3	2	4	2	6	10	11	12	6	3	6	7	10	4
ENSG00000117616	RSRP1	-0.206549	0.875725	4.17011	0.0766018	169	220	212	203	167	203	141	163	167	177	146	169	174	182	152	174	191
ENSG00000118600	RXYLT1	-0.192709	0.875725	4.79678	0.0776723	236	300	253	331	285	342	269	243	273	308	246	249	267	257	258	274	265
ENSG00000134809	TIMM10	-0.335641	0.875725	5.92306	0.0776322	899	623	445	525	869	645	561	507	728	482	845	541	559	419	423	444	513
ENSG00000145198	VWA5B2	0.354366	0.875725	2.88459	0.0776443	67	78	61	61	41	52	60	72	83	96	89	123	102	46	67	51	67
ENSG00000158863	FAM160B2	0.291471	0.875725	6.08473	0.0774762	616	661	601	555	450	627	552	1077	1063	708	834	700	732	570	519	521	590
ENSG00000166272	WBP1L	0.203119	0.875725	4.59002	0.0775993	235	219	234	234	142	231	200	240	220	232	284	255	258	244	263	284	271
ENSG00000171634	BPTF	0.370464	0.875725	6.10848	0.0764175	359	501	934	915	378	498	470	604	411	986	387	688	576	1179	944	1218	796
ENSG00000175564	UCP3	-0.6964	0.875725	-0.100395	0.0767508	13	10	10	18	6	2	6	5	7	8	3	3	9	10	4	2	8
ENSG00000186523	FAM86B1	0.448649	0.875725	2.80859	0.0771353	58	62	43	52	44	58	62	149	134	74	72	39	64	61	62	61	48
ENSG00000205871	RPS3AP47	-0.727755	0.875725	0.773642	0.0767883	24	14	5	7	33	32	16	20	14	10	20	11	10	17	2	5	11
ENSG00000209482	SNORD83A	0.618884	0.875725	0.266929	0.0775785	8	6	3	9	6	6	13	8	4	10	12	10	9	14	20	21	11
ENSG00000214063	TSPAN4	0.214404	0.875725	5.4491	0.0768866	479	420	339	366	325	392	364	392	483	497	580	410	465	441	420	443	524
ENSG00000227033	AC019130.1	0.594822	0.875725	0.480371	0.0768638	4	11	11	4	6	12	14	12	8	14	5	23	13	11	22	18	15
ENSG00000242100	RPL9P32	-0.619674	0.875725	0.660434	0.0770441	22	21	21	7	12	26	10	10	14	4	27	7	8	9	12	9	13
ENSG00000251260	WDFY3-AS1	1.16214	0.875725	0.157647	0.077622	0	1	14	3	4	4	9	4	2	15	0	3	3	18	16	40	21
ENSG00000253652	AC136628.4	-0.962651	0.875725	-0.108453	0.0766709	18	26	12	3	7	0	4	1	7	9	9	1	2	5	11	5	3
ENSG00000272606	AC015982.1	-0.584381	0.875725	0.372953	0.0771986	14	12	5	18	16	11	16	15	11	12	12	4	5	6	13	6	8
ENSG00000273489	AC008264.2	-0.251913	0.875725	3.94061	0.0773715	162	152	211	208	120	163	128	188	130	178	119	102	142	139	119	175	134
ENSG00000275464	FP565260.1	0.193294	0.875725	5.1366	0.0772569	303	377	286	330	239	356	303	369	308	368	373	368	452	357	365	387	382
ENSG00000137561	TTPA	-0.551209	0.876641	0.844938	0.0778071	7	11	27	24	24	19	21	7	16	23	5	9	12	23	16	13	13
ENSG00000048052	HDAC9	0.327994	0.877656	6.8731	0.0779916	601	886	1106	1462	866	1087	936	885	782	1552	631	1112	1019	1840	1814	1894	1574
ENSG00000049769	PPP1R3F	0.329685	0.877656	2.66055	0.078761	54	58	56	43	45	69	36	60	95	82	71	53	49	75	69	47	74
ENSG00000106789	CORO2A	0.245627	0.877656	4.31232	0.0784044	160	159	263	188	124	165	153	173	139	299	197	231	253	213	201	239	198
ENSG00000109171	SLAIN2	0.299681	0.877656	6.49454	0.0787902	435	572	692	1339	682	916	766	856	666	1464	634	918	925	1151	1175	1307	894
ENSG00000109919	MTCH2	-0.185563	0.877656	7.22714	0.0781995	1621	1630	1490	1574	1559	1549	1435	1339	1678	1588	1620	1310	1308	1280	1318	1368	1484
ENSG00000122779	TRIM24	0.231479	0.877656	6.57089	0.0788616	645	886	1071	1091	622	841	741	823	690	1373	663	983	941	1231	1164	1405	1069
ENSG00000124209	RAB22A	-0.222719	0.877656	4.21823	0.0786297	164	246	209	241	132	202	183	179	166	236	127	134	165	177	172	201	198
ENSG00000125868	DSTN	-0.178566	0.877656	7.23575	0.0780061	1578	1587	1545	1591	1498	1596	1513	1253	1606	1652	1609	1380	1529	1260	1407	1307	1418
ENSG00000138119	MYOF	0.987649	0.877656	1.45525	0.0786209	1	3	13	40	13	23	16	1	2	69	10	26	30	48	50	54	41
ENSG00000145050	MANF	-0.251914	0.877656	6.6436	0.0784132	1273	1109	839	894	1095	1166	1012	813	1237	931	1206	836	882	767	779	818	1031
ENSG00000147119	CHST7	0.228429	0.877656	4.82405	0.0786798	201	209	201	314	212	303	290	245	239	311	317	290	283	324	316	337	373
ENSG00000150760	DOCK1	0.313125	0.877656	5.18667	0.0788592	202	298	467	440	214	307	255	346	277	547	183	400	317	538	455	550	423
ENSG00000151881	TMEM267	-0.32356	0.877656	2.65932	0.078347	47	62	80	76	92	56	54	50	58	85	40	48	62	45	57	56	64
ENSG00000158864	NDUFS2	-0.184698	0.877656	7.13108	0.078236	1377	1504	1308	1581	1340	1608	1466	1341	1626	1430	1354	1309	1362	1153	1173	1264	1351
ENSG00000168004	HRASLS5	1.30951	0.877656	2.02629	0.0784596	0	0	0	36	43	31	24	5	7	128	116	91	85	18	25	25	26
ENSG00000177182	CLVS1	-0.277692	0.877656	2.82256	0.0783927	72	75	70	79	70	70	82	59	61	64	79	46	56	70	65	58	81
ENSG00000182511	FES	-0.44045	0.877656	3.31166	0.0783741	186	137	84	68	78	101	122	148	148	60	76	67	62	83	69	58	75
ENSG00000241852	C8orf58	0.479902	0.877656	3.12642	0.078551	92	68	58	56	68	61	62	192	158	68	138	56	86	67	65	58	70
ENSG00000165480	SKA3	-0.17572	0.878234	5.46582	0.0789671	429	502	435	521	421	438	449	439	407	503	332	389	395	425	430	485	435
ENSG00000136813	ECPAS	0.185881	0.879418	6.877	0.0791272	856	1051	1245	1293	750	1134	1090	1032	914	1584	1014	1241	1334	1382	1333	1490	1262
ENSG00000103723	AP3B2	0.423553	0.879883	1.82641	0.0792228	32	21	26	26	16	35	33	36	45	27	49	56	42	22	33	38	27
ENSG00000163618	CADPS	0.837878	0.880369	0.139656	0.0793202	2	3	3	6	6	12	9	13	8	8	1	6	2	22	15	17	20
ENSG00000006432	MAP3K9	0.374851	0.882199	3.56139	0.0799375	52	101	164	138	76	70	78	106	76	160	73	127	91	176	167	195	140
ENSG00000077150	NFKB2	0.197453	0.882199	6.05045	0.0797969	734	617	668	557	497	568	481	573	595	715	679	624	699	740	802	764	883
ENSG00000100345	MYH9	0.268138	0.882199	8.66261	0.0799698	2162	3312	4172	4657	2789	4207	3433	3917	2677	5309	2570	4276	3989	5698	5113	5895	5083
ENSG00000139180	NDUFA9	-0.385696	0.882199	3.76543	0.0795824	232	119	116	124	168	146	132	145	155	99	196	79	109	78	88	99	143
ENSG00000143183	TMCO1	-0.18262	0.882199	6.8634	0.0797396	1134	1147	1006	1278	1250	1333	1258	972	1186	1307	1176	1054	1061	1070	1096	1070	1151
ENSG00000148606	POLR3A	0.173986	0.882199	6.01859	0.0798853	547	580	640	723	445	614	548	621	587	782	560	651	641	793	683	817	756
ENSG00000149646	CNBD2	-0.406539	0.882199	1.92166	0.0798399	39	40	38	21	58	41	43	37	41	31	33	39	34	27	26	21	30
ENSG00000271155	AL161729.1	0.584889	0.882199	0.529615	0.0796741	6	9	15	12	8	4	11	11	13	9	4	14	17	22	16	26	14
ENSG00000276710	CSPG4P10	0.240299	0.882199	5.01959	0.0798272	277	342	368	298	210	256	239	381	243	461	238	467	393	291	364	367	297
ENSG00000250033	SLC7A11-AS1	0.832573	0.882761	1.15835	0.0800746	5	7	24	36	5	9	10	17	7	42	2	15	10	36	49	57	20
ENSG00000057294	PKP2	0.47003	0.882879	4.01035	0.0801392	76	109	174	182	100	120	126	89	58	206	93	139	119	300	312	300	233
ENSG00000006042	TMEM98	-0.200671	0.884376	6.13912	0.0803291	829	811	684	684	739	700	676	552	794	795	714	586	627	620	594	654	763
ENSG00000112378	PERP	-0.205092	0.884597	5.28004	0.0804032	363	403	395	472	402	424	377	287	268	446	307	318	338	433	456	440	414
ENSG00000137571	SLCO5A1	0.324906	0.886033	3.91898	0.0805878	114	121	104	160	96	141	146	121	103	178	105	125	129	274	206	237	184
ENSG00000095397	WHRN	-0.298949	0.8861	2.67216	0.0806514	83	80	102	56	43	55	55	57	53	59	47	50	55	54	61	63	73
ENSG00000120278	PLEKHG1	0.411437	0.8861	4.91775	0.0807562	122	230	307	403	202	256	206	195	189	378	143	283	249	570	461	557	408
ENSG00000169744	LDB2	-0.25031	0.8861	4.9455	0.0807489	273	375	447	354	273	322	263	354	359	326	166	256	217	285	312	343	259
ENSG00000213253	RPL12P42	-0.747547	0.886102	-0.0719037	0.0808104	9	4	8	3	16	13	13	7	6	8	7	0	6	8	2	5	11
ENSG00000188735	TMEM120B	0.179329	0.886257	6.43061	0.0808787	896	843	825	740	618	778	715	873	911	942	1077	920	853	843	862	900	943
ENSG00000169635	HIC2	0.259084	0.886268	5.51666	0.0809338	260	394	543	529	289	439	351	482	328	612	317	485	378	573	602	678	540
ENSG00000204531	POU5F1	-0.229069	0.886511	9.57344	0.0810101	9244	10885	10057	7156	5592	6962	7015	9411	7462	7280	6197	7446	7270	6309	6954	6628	6748
ENSG00000000419	DPM1	-0.20369	0.887204	5.90437	0.0815843	596	601	572	636	725	602	607	501	663	638	556	507	475	571	615	541	616
ENSG00000120913	PDLIM2	0.453652	0.887204	3.84268	0.081615	134	122	107	81	88	124	129	284	321	107	191	114	116	103	124	95	121
ENSG00000124785	NRN1	-0.175879	0.887204	5.59121	0.0815294	489	511	515	571	444	529	435	457	484	522	336	427	454	472	457	482	531
ENSG00000143222	UFC1	-0.247798	0.887204	5.50439	0.0812319	581	494	399	436	436	533	477	400	519	482	527	413	483	330	313	338	419
ENSG00000143420	ENSA	-0.199099	0.887204	7.52498	0.0815066	1976	1820	1620	1900	1856	2331	1908	1648	2067	1706	1941	1739	1740	1504	1604	1632	1884
ENSG00000146729	NIPSNAP2	-0.171273	0.887204	6.24336	0.0814463	646	879	888	841	693	830	722	779	786	891	606	720	687	693	686	771	659
ENSG00000168078	PBK	-0.199528	0.887204	6.60187	0.0811953	953	947	900	1063	1141	1005	1028	808	985	1063	1064	909	1012	819	850	866	850
ENSG00000226252	AL135960.1	0.394152	0.887204	1.92853	0.081563	14	28	35	35	22	33	40	59	35	47	35	35	39	39	21	52	43
ENSG00000265205	AC010761.3	1.24186	0.887204	-0.836063	0.081252	0	1	4	1	3	3	1	3	0	2	7	0	0	12	10	11	3
ENSG00000271147	ARMCX5-GPRASP2	-0.449238	0.887204	1.35718	0.0813277	15	28	33	35	31	33	16	20	12	23	22	23	7	20	24	33	25
ENSG00000108828	VAT1	0.170217	0.887418	7.26443	0.081903	1600	1488	1525	1309	1083	1458	1247	1469	1468	1693	1663	1617	1774	1576	1526	1578	1916
ENSG00000111196	MAGOHB	-0.227207	0.887418	5.53789	0.0817708	534	511	446	426	487	497	501	388	496	487	597	372	417	345	410	434	412
ENSG00000182871	COL18A1	0.265241	0.887418	7.27814	0.0817122	1860	1733	1704	1105	846	1171	1040	1443	1184	1846	2119	2084	2041	1513	1498	1367	1734
ENSG00000185088	RPS27L	-0.281862	0.887418	6.45825	0.0818197	998	817	654	803	1217	1032	983	783	823	821	1212	737	872	719	751	613	764
ENSG00000269959	SPACA6P-AS	0.632932	0.887418	0.104001	0.0819055	11	4	7	4	7	4	7	8	2	11	13	17	10	6	12	14	11
ENSG00000268403	AC132192.2	-0.499696	0.887526	1.40051	0.0819696	53	24	26	12	20	20	43	29	21	19	24	21	13	17	15	25	27
ENSG00000254138	AC113386.1	0.727327	0.888853	2.58406	0.0821465	12	34	65	86	20	48	26	37	16	79	10	47	35	157	128	129	74
ENSG00000174498	IGDCC3	0.241766	0.889501	4.34238	0.0822606	187	228	222	154	132	174	140	198	146	221	175	209	188	237	263	290	255
ENSG00000101888	NXT2	-0.214307	0.890653	4.2325	0.0824215	151	211	226	237	171	202	181	146	145	235	134	155	186	190	199	221	168
ENSG00000144182	LIPT1	-0.432484	0.892665	1.45594	0.0827728	28	29	16	33	32	26	38	17	35	20	17	27	23	13	17	31	25
ENSG00000147853	AK3	-0.182759	0.892665	6.09785	0.0828257	636	811	854	800	599	603	693	580	646	976	557	583	629	678	646	705	591
ENSG00000181381	DDX60L	-0.592581	0.892665	0.358338	0.082798	10	13	24	14	9	16	7	12	13	10	7	9	16	5	8	9	1
ENSG00000185339	TCN2	0.341674	0.892665	2.94536	0.0826702	75	97	69	44	40	78	40	78	61	92	108	112	82	71	69	65	92
ENSG00000148459	PDSS1	-0.183748	0.893058	5.00808	0.0829167	290	383	324	368	286	343	341	343	318	334	262	263	311	284	313	344	293
ENSG00000144749	LRIG1	0.284214	0.893295	4.28794	0.0829932	108	182	228	207	141	154	151	178	130	303	122	211	203	268	226	295	202
ENSG00000081913	PHLPP1	0.294006	0.89724	4.683	0.0845376	114	210	318	321	150	243	194	234	172	363	197	274	239	382	323	344	290
ENSG00000092068	SLC7A8	0.665353	0.89724	1.66384	0.0846479	23	14	10	41	14	33	15	14	22	30	15	12	15	72	42	68	68
ENSG00000102996	MMP15	0.259105	0.89724	4.55691	0.0842822	282	260	217	182	120	179	185	226	248	218	317	262	275	222	268	216	267
ENSG00000103852	TTC23	0.339465	0.89724	2.67378	0.0841403	80	54	41	44	45	51	45	76	67	69	71	46	53	74	91	88	49
ENSG00000114019	AMOTL2	0.426953	0.89724	5.65551	0.0847073	175	361	395	633	375	474	431	303	235	647	260	471	460	904	790	914	790
ENSG00000123975	CKS2	-0.249956	0.89724	6.79238	0.084409	1212	1157	957	1054	1496	1267	1003	1003	1357	1128	1278	912	976	852	908	842	1071
ENSG00000139926	FRMD6	-0.388758	0.89724	3.1708	0.0838393	52	112	150	122	86	85	93	100	104	107	33	95	73	54	75	109	43
ENSG00000140600	SH3GL3	-0.265938	0.89724	4.5829	0.084754	260	284	280	267	235	239	223	177	190	342	270	280	281	173	143	171	200
ENSG00000141028	CDRT15P1	-0.702443	0.89724	-0.150315	0.0841978	6	7	15	12	9	1	12	10	6	4	8	6	3	7	3	7	2
ENSG00000143553	SNAPIN	-0.216031	0.89724	5.22246	0.0843421	436	412	384	322	386	436	349	383	391	381	376	368	371	334	287	281	336
ENSG00000162522	KIAA1522	0.185476	0.89724	5.61741	0.084138	414	469	574	502	337	437	358	482	382	658	425	536	520	585	547	593	510
ENSG00000162813	BPNT1	-0.297246	0.89724	5.09981	0.083495	381	347	237	377	450	401	363	342	499	262	344	259	265	268	301	290	291
ENSG00000163017	ACTG2	-0.352322	0.89724	4.24003	0.0848385	155	148	118	211	244	293	262	227	246	137	182	136	127	139	149	170	170
ENSG00000172086	KRCC1	-0.347848	0.89724	2.35634	0.084573	57	65	61	35	58	56	48	54	49	65	45	28	40	30	59	34	45
ENSG00000173535	TNFRSF10C	-0.691948	0.89724	0.198058	0.0841399	5	8	6	20	15	14	15	7	2	4	17	13	10	8	4	4	7
ENSG00000185338	SOCS1	0.448134	0.89724	1.34941	0.0848079	13	27	10	13	21	26	20	17	20	39	27	21	40	31	26	19	28
ENSG00000224420	ADM5	-0.361872	0.89724	3.89306	0.0835048	276	161	114	121	122	152	186	157	137	109	219	123	139	99	101	107	122
ENSG00000225913	AL138767.3	0.60703	0.89724	0.0496836	0.0840754	6	6	8	3	5	8	7	12	20	8	5	9	6	8	8	10	12
ENSG00000230189	AC008267.2	0.944243	0.89724	-0.404978	0.0847109	1	0	10	4	5	2	2	3	6	4	4	5	6	13	21	6	2
ENSG00000232043	AL133230.1	0.420267	0.89724	2.19978	0.0839471	23	41	40	43	30	35	37	45	27	62	16	49	31	62	71	71	68
ENSG00000240694	PNMA2	0.276612	0.89724	5.48635	0.0838452	284	482	563	487	282	327	304	447	336	636	263	464	405	680	582	609	494
ENSG00000250299	MRPS31P4	1.05327	0.89724	-0.505893	0.0841441	1	3	2	10	0	4	1	0	7	8	0	4	9	12	9	13	3
ENSG00000254898	AC087362.1	0.577731	0.89724	1.63153	0.0844686	8	24	37	25	16	29	15	43	10	34	10	34	24	42	53	69	23
ENSG00000257621	PSMA3-AS1	-0.219399	0.89724	4.16013	0.0837155	188	189	239	194	142	174	186	186	136	152	173	136	146	177	182	193	194
ENSG00000259498	TPM1-AS	0.313088	0.89724	4.78857	0.0840732	188	230	253	226	208	257	263	160	200	331	169	294	235	440	395	450	380
ENSG00000260777	AC061975.1	-0.595411	0.89724	-0.185124	0.0847791	7	12	8	7	4	6	14	6	4	7	4	6	5	3	5	11	6
ENSG00000265806	MIR4292	0.534543	0.89724	1.08212	0.0846527	16	22	22	13	3	14	14	34	11	25	12	30	10	17	30	30	24
ENSG00000021355	SERPINB1	0.627544	0.8975	4.08671	0.0856204	17	36	25	201	172	221	174	177	200	220	231	219	259	173	151	180	172
ENSG00000067533	RRP15	-0.176367	0.8975	5.8812	0.0854055	555	570	672	690	596	587	591	432	545	662	535	507	565	554	635	665	561
ENSG00000073849	ST6GAL1	0.25074	0.8975	6.5565	0.0856376	520	814	941	1080	641	970	812	876	725	1192	561	987	909	1319	1110	1380	1211
ENSG00000103769	RAB11A	-0.152562	0.8975	7.32618	0.0852949	1524	1699	1781	1732	1502	1719	1583	1412	1557	1982	1377	1351	1476	1632	1537	1693	1547
ENSG00000128951	DUT	-0.229553	0.8975	7.64953	0.0856221	2444	2108	1762	1898	2229	2235	2047	1781	2401	1971	2352	1845	1932	1527	1598	1578	1843
ENSG00000132549	VPS13B	0.423651	0.8975	3.50013	0.0856134	54	83	146	136	67	76	74	80	52	154	64	118	108	186	149	250	114
ENSG00000134755	DSC2	0.304986	0.8975	4.25728	0.0854079	108	178	229	233	108	160	129	143	117	322	150	171	208	284	229	269	214
ENSG00000140853	NLRC5	-0.438343	0.8975	3.26232	0.0852284	85	85	96	125	119	145	95	139	99	105	88	113	100	50	32	36	61
ENSG00000143252	SDHC	-0.158695	0.8975	6.9373	0.0853606	1176	1193	1280	1361	1253	1369	1172	1089	1212	1409	1121	1141	1060	1105	1206	1226	1268
ENSG00000152580	IGSF10	0.450145	0.8975	2.01984	0.0850154	30	32	27	48	27	24	27	26	25	44	23	36	26	63	65	83	52
ENSG00000154122	ANKH	0.244536	0.8975	4.37934	0.085198	138	187	212	250	123	191	173	149	161	256	194	201	215	276	243	309	241
ENSG00000180318	ALX1	-0.281707	0.8975	2.87436	0.085359	91	81	88	73	53	81	75	82	50	67	57	64	44	63	66	91	81
ENSG00000226245	ZNF32-AS1	-0.537215	0.8975	2.16356	0.0856849	86	67	36	25	57	46	34	16	14	38	83	32	50	29	39	25	39
ENSG00000272054	AC007390.2	-0.226811	0.8975	4.11309	0.0856812	178	184	154	154	148	240	207	132	162	181	180	157	167	147	152	182	158
ENSG00000281044		0.658289	0.8975	1.31143	0.0851646	7	13	30	31	4	19	14	22	10	22	3	31	31	46	29	39	40
ENSG00000131931	THAP1	-0.254382	0.898096	3.12233	0.0858873	82	83	86	83	91	119	91	68	81	107	80	83	78	60	86	78	79
ENSG00000153815	CMIP	0.299792	0.898096	5.17009	0.0859611	175	319	433	417	265	274	274	354	316	560	177	382	295	498	412	538	444
ENSG00000183648	NDUFB1	-0.357811	0.898096	5.27603	0.0858909	524	397	274	257	580	467	426	325	402	325	604	325	366	267	257	255	332
ENSG00000186815	TPCN1	0.173906	0.898096	5.51543	0.0859583	408	475	511	376	319	407	386	474	396	546	482	483	477	469	507	552	458
ENSG00000105825	TFPI2	1.03358	0.898122	0.263587	0.0860184	0	0	0	10	12	9	9	0	4	18	12	9	16	16	17	20	18
ENSG00000119640	ACYP1	-0.30949	0.898504	3.14153	0.0861415	112	95	80	93	93	85	97	85	111	74	106	66	83	64	56	67	76
ENSG00000186567	CEACAM19	0.429991	0.898504	1.91608	0.0861647	34	56	31	20	15	24	23	43	36	34	40	62	57	36	35	31	28
ENSG00000171863	RPS7	-0.311889	0.898852	9.87895	0.0862529	11366	9584	7820	8386	15068	9597	8456	7759	11004	9148	12045	8310	9499	6359	7179	6805	7857
ENSG00000260755	AC010542.2	-0.470202	0.899993	0.796292	0.0864174	26	26	14	16	13	14	16	19	13	15	18	11	13	7	17	14	7
ENSG00000116544	DLGAP3	0.516285	0.900668	3.6316	0.0866864	140	95	97	96	63	94	76	62	48	205	296	211	229	80	90	93	93
ENSG00000164104	HMGB2	-0.182575	0.900668	8.95507	0.0866799	5331	5527	5278	5044	4789	4833	5214	4832	5730	5658	4463	4627	4542	4276	4330	4549	4491
ENSG00000189227	C15orf61	-0.284113	0.900668	4.98074	0.0867417	393	318	242	285	397	344	358	279	408	263	360	295	285	209	266	243	280
ENSG00000215126	CBWD6	-0.295514	0.900668	2.55282	0.0865587	83	74	54	61	43	58	59	44	48	60	58	59	49	50	64	58	35
ENSG00000267108	AP001029.1	-0.75085	0.900668	-0.49969	0.0867571	3	11	12	10	7	2	1	5	3	7	4	2	3	4	5	5	2
ENSG00000145545	SRD5A1	-0.188667	0.900826	4.9756	0.0868272	301	343	324	358	329	319	303	262	341	353	278	250	249	302	299	342	321
ENSG00000132274	TRIM22	-0.267548	0.901381	5.15689	0.0870623	245	365	480	553	351	347	347	267	276	431	197	313	279	389	410	503	281
ENSG00000163623	NKX6-1	0.270824	0.901381	5.18805	0.0871559	386	457	309	250	192	314	296	350	369	526	489	463	473	305	269	336	366
ENSG00000198910	L1CAM	0.447729	0.901381	1.69375	0.0871374	13	31	29	20	19	34	24	29	28	73	29	51	33	37	25	20	23
ENSG00000264350	SNRPGP2	-0.39129	0.901381	2.92251	0.0870623	73	68	58	95	108	98	75	78	120	86	66	56	58	34	53	44	64
ENSG00000278768	BACE1-AS	0.319106	0.901381	3.04947	0.0869873	55	88	73	98	43	70	57	83	61	94	51	97	82	94	123	138	73
ENSG00000255126	AP003064.1	-0.237765	0.902341	5.57346	0.0873038	618	581	484	468	418	490	465	493	602	460	518	391	459	378	326	370	439
ENSG00000075388	FGF4	0.547527	0.904387	1.09259	0.0877226	9	6	17	27	13	20	11	12	7	47	17	23	20	27	32	26	17
ENSG00000102871	TRADD	-0.324645	0.904387	3.77699	0.0875707	240	148	157	101	93	157	142	137	118	141	163	141	143	77	84	116	114
ENSG00000144566	RAB5A	0.245318	0.904387	4.93215	0.0876999	202	273	344	337	203	236	273	245	245	477	216	300	278	439	395	388	335
ENSG00000182004	SNRPE	-0.271457	0.904387	7.6776	0.0876621	2631	2111	1609	1818	2421	2341	2254	1910	2317	1898	2822	1654	1904	1488	1573	1503	1831
ENSG00000162512	SDC3	0.188833	0.90657	5.49208	0.0879896	355	484	497	414	287	420	373	403	337	633	392	509	502	501	493	550	492
ENSG00000076201	PTPN23	0.218864	0.907195	5.88384	0.088881	460	576	599	693	382	572	397	512	374	785	468	730	673	706	698	729	700
ENSG00000079134	THOC1	-0.18141	0.907195	5.33589	0.0886889	451	455	451	418	324	451	386	323	339	470	442	392	430	343	333	384	404
ENSG00000106536	POU6F2	-0.419186	0.907195	1.10264	0.08852	34	27	33	18	15	14	15	18	19	19	20	16	15	13	20	19	14
ENSG00000115568	ZNF142	0.227555	0.907195	5.38318	0.0888731	254	365	437	466	316	353	379	430	286	585	303	448	415	542	513	564	426
ENSG00000129116	PALLD	0.272688	0.907195	5.59025	0.0881955	294	412	517	574	305	445	383	408	366	732	301	433	381	679	674	709	614
ENSG00000138495	COX17	-0.259092	0.907195	5.2196	0.0887233	446	416	322	310	425	414	414	305	450	369	456	272	375	314	276	294	337
ENSG00000164845	FAM86FP	0.260048	0.907195	2.44053	0.0884937	49	46	44	52	36	51	40	52	48	63	63	55	53	59	60	60	55
ENSG00000175691	ZNF77	-0.337497	0.907195	2.51074	0.0882822	63	44	78	64	59	56	60	67	50	41	49	53	62	59	41	51	26
ENSG00000204947	ZNF425	0.432308	0.907195	1.12296	0.088789	10	22	16	20	8	18	18	26	15	16	14	25	18	32	21	28	29
ENSG00000236986	AL157938.2	0.73811	0.907195	2.12539	0.0884619	4	23	69	62	15	25	11	37	21	69	7	71	22	84	59	100	41
ENSG00000243147	MRPL33	-0.298985	0.907195	4.94468	0.0886022	339	256	263	269	521	321	299	251	368	277	322	235	298	267	243	247	305
ENSG00000261423	TMEM202-AS1	0.440607	0.907195	3.94351	0.0888098	48	109	181	205	88	137	98	149	92	213	58	174	103	288	226	253	190
ENSG00000270194	AC097359.2	0.328579	0.907195	2.08729	0.0881557	35	23	31	41	37	36	34	41	33	46	34	39	40	48	55	66	47
ENSG00000277597	AC130343.2	0.879989	0.907195	2.171	0.0886446	5	18	59	60	13	25	20	30	11	97	1	37	18	98	98	119	40
ENSG00000279495	AL928654.4	0.353544	0.907195	1.86138	0.0885948	20	27	41	37	18	35	24	30	38	49	45	34	51	25	35	42	33
ENSG00000100065	CARD10	0.204212	0.90891	4.84161	0.0896042	304	293	253	250	177	271	230	264	227	340	289	378	353	284	296	296	326
ENSG00000117009	KMO	0.445831	0.90891	1.08264	0.0895971	12	14	9	30	16	14	12	13	19	31	21	27	22	13	21	27	25
ENSG00000117362	APH1A	-0.155587	0.90891	6.90565	0.0895675	1149	1343	1230	1358	1112	1252	1187	1084	1297	1355	1007	1070	1070	1093	1161	1171	1276
ENSG00000135048	TMEM2	0.400175	0.90891	5.44051	0.089205	220	324	498	508	256	376	318	266	193	616	256	381	332	795	709	813	585
ENSG00000163932	PRKCD	0.193153	0.90891	5.51835	0.0891552	351	458	462	451	307	444	398	410	326	631	462	586	534	449	459	478	562
ENSG00000189067	LITAF	0.210286	0.90891	5.33394	0.089653	384	399	399	357	264	348	348	385	380	608	506	468	497	375	332	359	400
ENSG00000205808	PLPP6	0.244168	0.90891	3.08607	0.0893116	61	73	87	79	62	73	73	84	88	95	74	96	84	83	122	81	90
ENSG00000214389	RPS3AP26	-0.492272	0.90891	3.25938	0.0896593	95	60	44	84	203	146	107	65	104	68	147	63	104	61	56	52	85
ENSG00000221533	MIR1184-1	0.406048	0.90891	1.59604	0.0892318	16	13	26	25	20	28	32	17	27	46	38	35	36	22	33	25	40
ENSG00000242114	MTFP1	-0.526152	0.90891	0.968892	0.0895805	14	28	11	15	12	35	31	9	13	13	8	15	21	24	8	17	23
ENSG00000279660	AC005703.6	0.355307	0.90891	3.35396	0.0896424	50	69	105	121	71	99	73	93	73	122	41	135	92	128	149	147	145
ENSG00000138336	TET1	0.374861	0.909912	4.86664	0.089839	137	237	356	370	182	225	191	234	193	481	173	239	190	489	450	546	298
ENSG00000138835	RGS3	0.414774	0.909912	1.20044	0.0898692	18	25	13	16	11	18	18	24	15	24	16	25	33	23	22	18	37
ENSG00000169760	NLGN1	-0.353362	0.910615	2.49028	0.0899942	36	75	113	76	33	49	48	54	42	58	37	37	43	63	50	64	46
ENSG00000134873	CLDN10	-0.539683	0.910677	0.597502	0.0900559	14	16	33	6	14	18	9	18	6	10	6	13	14	11	10	13	11
ENSG00000081870	HSPB11	-0.28612	0.910804	4.69708	0.0901797	344	293	224	235	329	274	226	179	290	266	354	219	253	184	181	207	244
ENSG00000124571	XPO5	0.165029	0.910804	6.98399	0.0901476	974	1161	1354	1300	894	1284	1079	1312	974	1585	1107	1294	1360	1401	1504	1565	1353
ENSG00000154832	CXXC1	0.214594	0.912099	7.08237	0.0903636	1452	1288	1086	1146	945	1280	1173	1146	1094	1528	1990	1604	1643	1207	1374	1342	1568
ENSG00000010361	FUZ	0.356288	0.912321	4.70642	0.0905775	296	246	195	173	186	212	192	395	433	301	389	299	282	188	152	179	225
ENSG00000121742	GJB6	-0.420873	0.912321	1.31438	0.0905045	21	33	19	41	18	29	23	16	18	29	20	24	27	6	22	24	18
ENSG00000129757	CDKN1C	-0.319369	0.912321	3.72696	0.0906084	216	160	192	130	103	106	98	139	164	110	89	94	75	125	148	121	129
ENSG00000144824	PHLDB2	0.642233	0.912321	0.553915	0.0905324	5	6	9	17	9	5	13	19	3	20	4	10	11	25	19	24	17
ENSG00000101846	STS	-1.23063	0.914609	2.68062	0.0909472	74	121	107	108	66	91	77	59	34	112	66	61	74	0	0	0	0
ENSG00000198739	LRRTM3	-0.295065	0.914609	3.0396	0.0908958	69	104	120	127	63	62	73	48	50	100	71	90	84	87	73	71	73
ENSG00000215915	ATAD3C	0.654345	0.918746	0.211612	0.0914147	7	9	7	16	3	5	2	3	8	15	16	17	10	14	9	5	17
ENSG00000105186	ANKRD27	0.222828	0.91934	5.47825	0.0915513	260	455	524	488	295	371	376	456	402	663	287	473	425	497	510	579	525
ENSG00000168275	COA6	-0.286641	0.91934	5.22615	0.091586	405	371	279	364	497	448	412	318	487	388	459	321	325	267	264	259	343
ENSG00000092969	TGFB2	-0.546979	0.920038	1.63207	0.0923268	24	57	75	26	21	7	35	10	17	43	13	29	24	26	30	35	23
ENSG00000144843	ADPRH	0.830568	0.920038	1.82853	0.0922142	3	2	0	43	31	42	32	49	53	60	41	43	63	23	23	29	29
ENSG00000147251	DOCK11	0.241404	0.920038	4.26565	0.0920524	121	177	226	222	125	160	147	180	162	253	147	226	156	221	257	271	199
ENSG00000149591	TAGLN	0.326951	0.920038	2.04181	0.091775	37	29	33	34	30	31	36	29	29	35	40	44	53	48	48	57	50
ENSG00000152223	EPG5	0.338186	0.920038	3.53195	0.0924734	90	111	132	131	60	92	61	110	76	138	75	119	82	189	150	206	125
ENSG00000156171	DRAM2	-0.207293	0.920038	4.56493	0.0924867	263	248	250	264	252	225	217	222	266	297	179	206	237	199	233	196	201
ENSG00000157077	ZFYVE9	0.258974	0.920038	4.49003	0.0918995	129	219	246	258	126	211	183	203	152	320	156	208	281	277	309	282	253
ENSG00000158987	RAPGEF6	-0.248475	0.920038	2.96739	0.092297	76	67	90	103	69	83	83	63	60	91	52	75	61	88	69	79	82
ENSG00000159388	BTG2	0.362491	0.920038	6.82798	0.0924615	420	490	557	1479	1080	1293	1201	813	788	1684	1182	1339	1287	1349	1447	1479	1383
ENSG00000164815	ORC5	-0.187705	0.920038	5.41977	0.0919146	406	437	405	431	450	511	453	358	438	455	369	337	411	394	380	441	501
ENSG00000166710	B2M	-0.238685	0.920038	8.03357	0.0921759	2778	2690	2363	2619	3317	2734	2721	2564	3283	2832	2860	2219	2629	1937	2019	2012	2166
ENSG00000178803	ADORA2A-AS1	-0.558806	0.920038	0.89195	0.0925082	37	26	19	14	14	16	13	13	15	10	29	14	12	7	22	5	12
ENSG00000198695	MT-ND6	0.398164	0.920038	6.7359	0.092589	1281	1565	904	482	422	568	894	1666	659	1491	1245	1409	1198	1175	1651	825	628
ENSG00000256393	RPL41P5	-0.436254	0.920038	1.30278	0.0919265	24	26	27	27	28	34	16	20	39	19	23	18	20	10	14	18	18
ENSG00000273443	AL645608.9	0.672441	0.920038	0.192092	0.0926103	2	8	16	13	3	4	2	10	5	17	8	10	18	5	12	10	18
ENSG00000273576	AC009283.1	-0.620987	0.920038	0.15775	0.0920332	15	18	7	10	2	10	17	8	6	13	8	12	10	3	3	8	5
ENSG00000279382	AC018665.1	0.47967	0.920038	1.69658	0.0922268	13	17	46	27	20	22	23	30	20	46	8	38	32	42	46	56	34
ENSG00000105270	CLIP3	0.358997	0.920815	1.67536	0.092801	27	27	32	29	18	27	15	28	28	52	37	21	29	39	38	39	24
ENSG00000170089	AC106795.1	-0.25509	0.920815	4.46845	0.0927919	316	243	194	219	209	246	208	208	272	231	261	178	156	184	183	177	196
ENSG00000117697	NSL1	-0.194258	0.92214	5.34785	0.0929907	365	400	415	487	483	404	392	372	430	482	317	349	343	397	434	373	382
ENSG00000100147	CCDC134	0.357688	0.92217	2.18847	0.0931065	33	28	50	52	31	39	22	36	44	48	44	39	29	68	69	60	49
ENSG00000179979		-0.297498	0.92217	2.772	0.0930511	55	75	84	71	73	83	64	78	54	53	51	41	46	87	63	75	65
ENSG00000105737	GRIK5	0.488415	0.923905	1.33552	0.0935962	38	18	18	12	8	16	17	31	22	37	46	21	25	22	19	17	26
ENSG00000119686	FLVCR2	-0.391921	0.923905	1.70455	0.093441	17	36	32	47	32	37	41	29	22	44	24	15	31	33	32	15	31
ENSG00000165512	ZNF22	-0.198586	0.923905	5.18381	0.093453	354	360	402	415	349	383	384	315	319	430	243	265	281	387	382	427	424
ENSG00000165821	SALL2	0.228045	0.923905	5.43631	0.0936396	262	468	524	435	278	387	333	412	333	584	285	436	464	537	495	581	557
ENSG00000205659	LIN52	-0.230061	0.923905	4.00255	0.0935252	143	215	200	194	150	144	135	139	190	167	123	128	112	151	156	182	149
ENSG00000243335	KCTD7	0.26751	0.923905	4.27627	0.0936763	103	199	230	191	134	178	138	176	137	230	132	201	180	269	270	250	257
ENSG00000259969	AL049838.1	-0.620968	0.923905	0.0722381	0.0934229	16	7	9	15	5	5	16	4	8	14	8	2	8	9	6	9	3
ENSG00000163629	PTPN13	0.38789	0.926191	4.9636	0.0939647	148	240	413	347	180	284	197	256	193	511	126	294	246	548	464	566	333
ENSG00000065413	ANKRD44	0.519557	0.926305	0.924955	0.0944685	9	15	14	17	6	13	18	10	16	25	9	14	10	34	21	36	23
ENSG00000074319	TSG101	-0.185934	0.926305	5.79112	0.0943005	627	603	574	597	549	543	519	428	599	621	588	498	576	437	509	525	498
ENSG00000101955	SRPX	-0.682915	0.926305	0.242812	0.0942384	8	16	26	14	14	6	3	9	15	8	7	3	16	2	7	6	6
ENSG00000103460	TOX3	0.385723	0.926305	2.61815	0.094602	20	48	48	75	40	55	57	83	46	83	31	57	44	99	73	88	66
ENSG00000115541	HSPE1	-0.286317	0.926305	6.10779	0.0959287	868	648	567	555	869	880	737	691	755	593	959	489	621	538	483	512	680
ENSG00000115944	COX7A2L	-0.208465	0.926305	6.58307	0.0945664	1014	1060	884	924	1210	950	910	690	1058	945	1033	866	867	845	878	850	1045
ENSG00000116661	FBXO2	0.425392	0.926305	4.08627	0.0961057	167	165	142	127	85	127	138	115	165	238	352	265	308	90	98	109	145
ENSG00000123999	INHA	0.65136	0.926305	0.215778	0.0942419	5	12	9	5	3	8	7	13	6	17	24	13	15	5	3	8	10
ENSG00000133121	STARD13	0.368263	0.926305	1.61546	0.0958142	15	37	15	33	13	26	28	23	34	41	31	31	32	33	37	30	28
ENSG00000136541	ERMN	-0.26912	0.926305	4.70455	0.0956286	290	366	356	269	195	269	222	335	365	237	161	191	218	226	211	224	232
ENSG00000138777	PPA2	-0.214642	0.926305	6.04905	0.0948581	705	666	653	714	736	666	690	570	684	650	813	576	754	545	576	522	540
ENSG00000139168	ZCRB1	-0.186409	0.926305	5.55904	0.0956961	521	526	438	488	473	480	482	366	487	509	518	453	452	411	392	430	471
ENSG00000147586	MRPS28	-0.478076	0.926305	2.21346	0.0943001	40	30	32	35	71	76	70	47	64	24	54	23	37	44	32	23	34
ENSG00000148840	PPRC1	0.165448	0.926305	6.76465	0.0947477	857	966	1178	1197	722	1057	942	1069	885	1373	915	1192	1079	1232	1341	1276	1196
ENSG00000149534	MS4A2	0.84318	0.926305	0.68575	0.0958763	3	3	3	24	11	7	13	8	8	15	8	2	6	41	25	32	31
ENSG00000150938	CRIM1	0.39839	0.926305	3.60152	0.0957366	31	76	108	178	77	110	109	129	70	181	74	115	101	195	174	181	137
ENSG00000154217	PITPNC1	0.223085	0.926305	4.7075	0.0946771	229	252	215	257	213	166	261	214	290	351	318	284	302	279	277	217	255
ENSG00000163393	SLC22A15	-0.357748	0.926305	2.43176	0.0954409	49	55	58	74	30	66	76	41	35	66	33	34	26	74	44	70	53
ENSG00000183032	SLC25A21	-0.511677	0.926305	0.499659	0.0945758	14	10	11	17	15	20	13	9	20	11	16	11	7	8	7	10	5
ENSG00000187068	C3orf70	0.507163	0.926305	0.951032	0.0948842	9	20	13	10	12	17	13	8	10	25	27	25	38	15	19	19	14
ENSG00000187134	AKR1C1	0.50865	0.926305	1.06565	0.0946666	15	15	6	15	16	24	11	18	20	33	35	23	24	25	11	9	20
ENSG00000198886	MT-ND4	0.42365	0.926305	9.301	0.0948674	7173	8836	4439	3132	2477	3721	5983	8326	2512	9468	8233	9081	7961	6686	10623	4211	4346
ENSG00000205726	ITSN1	0.301656	0.926305	5.79073	0.0958654	272	437	591	662	377	511	470	411	322	869	358	555	496	863	692	862	720
ENSG00000214944	ARHGEF28	0.840637	0.926305	-0.0272997	0.0959328	0	1	2	8	7	7	10	9	8	21	0	5	7	15	12	12	9
ENSG00000228526	MIR34AHG	-1.13217	0.926305	-0.310002	0.0960813	0	1	0	12	2	15	31	14	3	5	1	3	2	5	3	3	2
ENSG00000233586	AC246785.2	-0.519153	0.926305	0.553161	0.0960552	27	13	12	13	8	18	14	15	17	9	12	13	12	11	7	5	7
ENSG00000235027	AC068580.3	0.195105	0.926305	5.07984	0.0956713	321	350	301	306	232	320	276	309	290	360	378	366	407	376	280	366	458
ENSG00000236565	HNRNPA3P5	-0.355226	0.926305	1.45766	0.0961249	30	30	28	27	26	27	30	28	10	29	28	16	22	23	30	23	23
ENSG00000237080	EHMT2-AS1	0.231516	0.926305	4.3603	0.0958864	222	217	170	148	126	196	173	244	213	261	244	237	219	166	220	176	208
ENSG00000240087	RPSAP12	-0.471834	0.926305	1.34719	0.0959271	37	23	23	20	25	42	20	20	25	17	43	14	18	18	10	19	19
ENSG00000243368	MCCC1-AS1	-0.358518	0.926305	2.41995	0.0955059	66	73	63	47	41	47	65	49	40	45	75	58	56	28	42	28	43
ENSG00000255769	GOLGA2P10	0.20218	0.926305	5.31466	0.0941172	386	432	407	334	232	390	304	433	355	513	414	529	483	360	397	383	371
ENSG00000257222	AC079907.1	-0.39423	0.926305	1.80094	0.0957225	42	31	25	33	37	41	48	21	41	31	42	23	39	26	26	18	26
ENSG00000261326	LINC01355	-0.664379	0.926305	1.00496	0.0953152	21	32	55	15	18	7	11	22	24	16	2	9	21	14	7	25	7
ENSG00000262884	AC015921.1	0.623051	0.926305	0.348387	0.0946778	4	9	13	10	8	6	5	10	3	16	6	14	6	20	9	19	25
ENSG00000266651	AC093484.4	0.370663	0.926305	1.77463	0.0954416	36	23	17	27	19	25	38	34	26	44	45	33	35	30	46	41	26
ENSG00000277504	AC010536.3	-0.496836	0.926305	0.816678	0.0960912	13	14	42	15	9	25	12	10	8	24	13	18	13	10	13	13	14
ENSG00000279759	AC118344.2	0.739238	0.926305	-0.254974	0.0955733	5	4	5	8	1	2	6	11	12	4	2	9	4	9	8	15	3
ENSG00000164120	HPGD	-0.467901	0.927156	3.25693	0.0962698	78	100	156	110	87	139	95	147	177	48	36	38	48	80	68	74	90
ENSG00000267374	AC016205.1	-0.307357	0.927962	2.24589	0.0964102	42	59	53	70	44	52	30	40	40	42	30	36	31	54	53	50	44
ENSG00000113387	SUB1	-0.204566	0.928565	7.62397	0.0965862	2263	2039	1765	2026	2250	2069	1921	1784	2251	2035	2285	1510	1870	1587	1772	1718	1872
ENSG00000171840	NINJ2	0.945777	0.928565	-0.191839	0.0965479	1	6	2	4	4	1	11	4	4	13	22	15	16	4	2	3	2
ENSG00000241431	RPL37P6	-0.81843	0.928757	-0.360599	0.0966628	4	3	2	10	11	17	6	6	5	1	10	5	6	4	1	1	5
ENSG00000131966	ACTR10	-0.183872	0.928787	5.71041	0.0967794	502	526	470	631	538	579	541	497	560	618	458	540	479	473	479	429	464
ENSG00000260456	C16orf95	-0.497549	0.928787	0.875035	0.0967275	25	21	17	13	22	16	19	26	18	12	17	6	9	6	17	14	16
ENSG00000164181	ELOVL7	-0.285094	0.928855	3.66435	0.0968998	97	159	140	168	119	147	121	102	94	185	56	76	105	127	140	151	139
ENSG00000263513	FAM72C	-0.299997	0.928855	2.55742	0.0968568	64	74	73	53	46	64	61	51	63	59	65	40	69	40	43	58	36
ENSG00000040731	CDH10	0.384208	0.928973	3.14303	0.0970581	45	55	87	113	64	75	60	54	56	136	47	82	69	150	138	133	116
ENSG00000171700	RGS19	-0.197291	0.928973	4.84614	0.097036	340	357	279	313	234	297	277	270	312	307	311	246	293	232	244	260	243
ENSG00000198780	FAM169A	0.347946	0.928973	3.77337	0.0970823	53	92	119	156	95	138	137	104	110	184	81	142	100	217	194	231	149
ENSG00000062038	CDH3	0.888897	0.929643	1.90386	0.097209	9	3	11	43	22	32	38	22	9	106	69	96	91	22	7	13	11
ENSG00000108379	WNT3	-0.405237	0.929897	2.59916	0.0972924	84	102	127	36	31	52	40	43	37	73	42	71	66	43	53	59	39
ENSG00000076043	REXO2	-0.243283	0.930739	4.57398	0.0975526	282	232	213	265	239	277	244	192	292	205	272	184	237	185	177	194	270
ENSG00000127337	YEATS4	-0.243458	0.930739	5.6529	0.0976077	499	535	414	487	658	612	483	408	639	563	540	444	472	387	426	381	436
ENSG00000157045	NTAN1	-0.222781	0.930739	4.52343	0.0974872	304	265	237	221	205	242	210	188	227	221	261	258	232	202	180	176	204
ENSG00000183092	BEGAIN	0.571856	0.930739	0.777879	0.0975001	24	14	12	11	2	6	11	20	20	29	20	15	27	13	7	14	12
ENSG00000198258	UBL5	-0.345636	0.930808	7.19075	0.0976718	1880	1564	1014	1237	2381	1572	1358	1393	2090	1323	1928	1168	1258	989	906	914	1142
ENSG00000197705	KLHL14	-0.577055	0.931015	0.399449	0.0977503	19	26	18	10	10	3	9	15	9	9	5	13	11	5	8	8	11
ENSG00000169752	NRG4	-0.310094	0.931419	3.13294	0.0978496	55	80	112	114	90	93	112	95	56	107	50	53	87	90	74	117	67
ENSG00000149639	SOGA1	0.274216	0.931676	5.97628	0.0980389	437	532	775	772	392	511	421	631	463	867	435	607	477	993	676	1090	674
ENSG00000178163	ZNF518B	-0.511722	0.931676	2.7031	0.0981041	75	110	173	61	33	38	42	74	42	110	44	74	65	40	36	46	16
ENSG00000226605	AC092567.1	0.700376	0.931676	0.804274	0.0980873	5	9	14	28	3	11	8	19	8	18	3	12	7	29	34	39	18
ENSG00000251602	AL928654.1	0.367147	0.931676	2.6937	0.0980756	31	75	85	58	41	58	21	86	76	66	45	62	49	96	73	67	78
ENSG00000005059	MCUB	-0.198491	0.933027	5.66186	0.0984172	601	630	573	467	412	499	519	412	481	577	608	491	518	377	426	446	469
ENSG00000005187	ACSM3	-0.250175	0.933027	3.49612	0.0983405	138	126	109	135	102	113	106	109	68	166	102	101	129	82	93	100	98
ENSG00000260577	AC126773.2	1.12065	0.933027	0.00636748	0.0984075	0	3	3	5	0	10	11	5	4	27	16	18	25	5	4	1	0
ENSG00000254873	AP001267.1	-0.248867	0.933606	7.15241	0.0985353	1734	1512	1197	1309	1910	1341	1422	1242	1727	1397	1721	1271	1270	1024	1170	1143	1288
ENSG00000134594	RAB33A	-0.387839	0.934833	2.46838	0.0987304	67	48	49	60	48	76	71	39	62	44	78	53	64	39	39	20	36
ENSG00000251136	AF117829.1	0.386166	0.934833	1.31199	0.0987789	29	21	15	19	11	18	18	31	33	24	16	26	26	25	28	26	20
ENSG00000169567	HINT1	-0.241798	0.935427	7.68486	0.0988988	2658	2060	1710	1883	2471	2315	2005	1902	2202	1995	2604	1777	2155	1508	1554	1622	1899
ENSG00000064607	SUGP2	0.151227	0.936421	7.50498	0.0991851	1721	1734	1919	1650	1303	1721	1534	2005	1752	2299	1843	2071	1965	1764	1812	1870	1779
ENSG00000092847	AGO1	0.211502	0.936421	5.60182	0.10047	373	407	585	550	292	409	415	448	364	633	384	487	463	650	572	695	532
ENSG00000105523	FAM83E	0.618892	0.936421	-0.00110454	0.100437	9	1	10	9	4	6	2	6	4	14	6	7	14	12	11	13	8
ENSG00000110046	ATG2A	0.168803	0.936421	5.47904	0.0994288	358	448	465	454	338	406	349	439	340	588	450	512	480	440	497	462	520
ENSG00000115468	EFHD1	0.206039	0.936421	4.60566	0.0999685	178	267	277	246	142	219	190	215	205	362	245	301	294	244	241	234	258
ENSG00000139998	RAB15	0.247777	0.936421	6.75308	0.100253	887	981	1183	1027	662	999	887	791	601	1184	847	1115	1102	1450	1559	1512	1600
ENSG00000145431	PDGFC	0.2048	0.936421	5.3859	0.0998163	326	440	405	430	312	351	336	283	287	596	434	434	477	489	509	527	456
ENSG00000154330	PGM5	1.54081	0.936421	1.41938	0.099537	0	2	0	23	10	18	24	3	1	1	1	1	2	91	62	101	85
ENSG00000158423	RIBC1	-0.56188	0.936421	0.577154	0.100474	28	13	11	9	17	12	17	3	12	9	10	11	18	6	9	22	10
ENSG00000159885	ZNF222	-0.38787	0.936421	0.998932	0.0998166	23	29	18	20	17	16	19	15	16	19	12	10	15	18	24	12	21
ENSG00000162591	MEGF6	-0.333111	0.936421	2.40347	0.0991232	76	73	68	49	41	52	36	44	32	41	59	60	56	35	55	35	47
ENSG00000165264	NDUFB6	-0.246631	0.936421	6.27188	0.100001	848	757	644	706	1113	819	754	666	778	865	957	732	687	596	661	573	705
ENSG00000165588	OTX2	-0.149656	0.936421	7.44462	0.100206	1688	2136	2151	1847	1451	1749	1564	1542	1422	2219	1431	1759	1717	1621	1743	1777	1711
ENSG00000165672	PRDX3	-0.216747	0.936421	8.12821	0.0996588	2218	2710	2629	3064	4126	3005	2558	2458	3032	3209	2401	2371	2563	2487	2681	2692	2655
ENSG00000171444	MCC	0.331375	0.936421	3.91498	0.100054	73	106	151	189	124	135	102	111	80	220	99	189	136	249	182	223	177
ENSG00000173295	FAM86B3P	0.351039	0.936421	3.04471	0.0995679	71	60	62	59	70	67	76	172	102	98	76	49	74	73	87	90	69
ENSG00000177374	HIC1	0.210883	0.936421	5.43597	0.0994009	491	408	356	377	319	363	352	472	473	554	546	521	480	372	397	370	421
ENSG00000177855	CACYBPP2	-0.400316	0.936421	1.12587	0.100376	14	31	21	18	25	30	18	15	20	17	25	11	15	17	21	15	21
ENSG00000188385	JAKMIP3	-0.533532	0.936421	1.36621	0.0990694	33	40	54	18	13	15	27	38	25	14	7	12	16	22	33	21	14
ENSG00000204186	ZDBF2	0.447968	0.936421	3.13981	0.100507	40	81	123	103	34	58	53	71	51	145	46	68	56	169	127	174	88
ENSG00000219451	RPL23P8	-0.623553	0.936421	0.327953	0.0999723	8	11	8	5	15	27	16	6	13	4	13	3	12	9	8	13	6
ENSG00000232600	TONSL-AS1	0.305377	0.936421	2.93591	0.100604	52	86	65	98	39	64	46	87	72	104	39	97	98	88	81	83	73
ENSG00000233554	B4GALT1-AS1	0.649046	0.936421	0.88841	0.0998256	7	18	14	19	12	9	5	16	7	15	5	14	7	36	26	47	25
ENSG00000240567	LINC02067	-0.596019	0.936421	0.652264	0.100478	17	9	10	9	29	22	18	12	11	12	19	3	22	6	12	9	9
ENSG00000244313	AC024293.1	-0.441433	0.936421	3.0536	0.0997858	118	71	51	72	132	100	91	56	118	46	127	71	75	42	58	44	67
ENSG00000259495	AC016705.2	0.579514	0.936421	1.20823	0.0993591	15	8	25	20	12	16	15	31	26	12	14	14	4	37	30	48	31
ENSG00000267607	AC011511.5	0.744721	0.936421	0.559438	0.100597	12	15	2	7	8	6	11	7	9	23	38	23	23	11	4	3	13
ENSG00000277072	STAG3L2	0.289295	0.936421	2.85036	0.0999458	41	70	81	54	52	53	70	71	77	64	49	92	66	79	94	95	80
ENSG00000123384	LRP1	0.346116	0.937684	5.42157	0.100889	311	398	662	421	244	335	172	391	334	609	207	391	381	702	467	769	545
ENSG00000175606	TMEM70	-0.2052	0.937684	5.85446	0.100912	591	617	541	670	637	621	538	476	580	733	644	570	620	467	451	428	518
ENSG00000248881	AC010245.1	-0.382703	0.937684	1.46308	0.100798	21	22	44	36	24	23	32	16	30	34	21	29	19	12	20	27	23
ENSG00000003147	ICA1	0.605437	0.938549	0.391539	0.101157	7	10	5	13	14	7	1	9	10	16	16	17	19	13	6	6	19
ENSG00000008710	PKD1	0.206244	0.938549	6.4219	0.101347	637	863	931	1004	553	702	684	864	571	1172	662	906	939	1038	1048	1222	817
ENSG00000019144	PHLDB1	0.205557	0.938549	4.67302	0.101065	228	288	298	248	137	193	200	275	191	326	244	289	294	253	289	270	289
ENSG00000100632	ERH	-0.229148	0.938549	8.29031	0.101349	3486	3190	2723	3011	4137	3346	2950	2713	4012	3167	3370	2698	2655	2547	2563	2683	3005
ENSG00000149489	ROM1	0.288815	0.938549	2.72805	0.101346	56	60	50	55	39	67	59	63	55	83	78	105	65	50	83	62	59
ENSG00000267122	AC004490.1	0.343501	0.938549	2.94164	0.101272	39	63	80	73	60	67	57	88	56	122	32	67	69	106	88	133	79
ENSG00000198752	CDC42BPB	0.17671	0.939543	7.07536	0.101513	992	1290	1574	1431	852	1321	1110	1453	1061	1823	1035	1509	1448	1615	1478	1570	1403
ENSG00000013288	MAN2B2	0.383363	0.939948	1.9652	0.101716	37	25	42	23	33	37	15	34	19	51	25	46	48	47	50	54	44
ENSG00000138593	SECISBP2L	0.395772	0.939948	4.49387	0.101744	85	182	281	265	144	159	177	190	138	350	91	207	167	399	371	386	250
ENSG00000198538	ZNF28	-0.346955	0.939948	2.34451	0.101621	41	41	45	85	54	52	60	35	42	66	27	62	44	33	29	59	51
ENSG00000278156	TSC22D1-AS1	0.59924	0.939948	1.72681	0.101787	8	11	31	44	22	23	23	27	14	46	5	34	22	65	48	65	45
ENSG00000164037	SLC9B1	-0.257534	0.939983	4.41158	0.101848	193	196	194	243	337	210	180	174	230	230	181	152	171	216	213	216	194
ENSG00000104361	NIPAL2	-0.500615	0.940735	0.519452	0.102273	17	15	15	10	15	16	13	18	7	19	16	12	5	5	9	7	9
ENSG00000148834	GSTO1	-0.327331	0.940735	6.41931	0.102071	1358	945	680	695	1085	866	823	778	1084	843	1196	746	883	529	556	489	628
ENSG00000179454	KLHL28	-0.317764	0.940735	2.28511	0.102219	30	49	59	52	51	65	53	37	30	45	26	45	37	55	56	59	42
ENSG00000196975	ANXA4	-0.178587	0.940735	4.77041	0.102274	284	355	308	288	242	250	249	252	254	334	244	283	262	234	230	240	273
ENSG00000231194	FARP1-AS1	0.281245	0.940735	2.52856	0.102209	53	44	53	52	32	35	66	55	42	78	54	60	58	70	61	68	65
ENSG00000269559	AC093677.2	-0.383181	0.940735	2.19259	0.102058	30	50	27	57	74	41	59	30	55	43	31	35	28	45	41	36	50
ENSG00000233476	EEF1A1P6	-0.300754	0.940868	4.33172	0.102346	156	146	171	184	269	338	234	179	212	168	188	162	210	167	151	147	250
ENSG00000162783	IER5	0.217052	0.940981	5.72812	0.102415	313	404	429	590	454	516	552	415	407	648	531	667	588	540	610	605	686
ENSG00000231721	LINC-PINT	0.376806	0.94132	1.43084	0.10251	17	19	35	16	21	23	13	27	31	33	26	18	31	24	34	21	34
ENSG00000198799	LRIG2	-0.325165	0.941756	3.25995	0.102615	70	133	153	137	68	95	78	81	58	106	41	63	84	97	108	143	88
ENSG00000010270	STARD3NL	-0.182926	0.942173	5.0453	0.103005	318	315	336	365	351	359	336	299	342	430	302	255	305	289	302	303	328
ENSG00000075089	ACTR6	-0.170185	0.942173	5.07231	0.102754	330	353	351	355	326	376	330	307	313	401	325	355	330	310	296	286	297
ENSG00000125845	BMP2	0.858803	0.942173	1.21287	0.102859	0	1	0	23	15	27	29	17	11	43	24	29	38	31	36	19	17
ENSG00000223546	LINC00630	0.545254	0.942173	0.979679	0.102953	11	22	11	16	9	19	7	9	12	26	5	17	15	37	32	31	24
ENSG00000261787	TCF24	-0.524286	0.942173	0.10675	0.102995	14	12	12	12	8	8	7	8	5	6	8	6	17	4	7	8	6
ENSG00000262410	AC024361.1	0.612376	0.942173	0.137109	0.103004	8	5	10	1	6	8	8	13	5	11	17	11	12	3	14	7	13
ENSG00000175137	SH3BP5L	-0.176579	0.942953	5.48003	0.103206	471	507	460	501	353	511	439	474	464	432	369	410	446	362	410	385	507
ENSG00000272888	LINC01578	-0.20263	0.942953	4.7937	0.103151	250	309	270	245	299	308	326	237	275	297	297	231	300	224	245	270	244
ENSG00000150556	LYPD6B	0.530888	0.944225	0.314347	0.103406	6	10	6	13	7	8	6	5	5	10	16	9	19	14	13	18	12
ENSG00000253356	AC084024.3	-0.227392	0.944225	5.00864	0.10346	404	357	284	304	358	311	329	222	318	339	391	288	344	244	295	260	317
ENSG00000117525	F3	0.487085	0.944979	1.92895	0.103668	12	14	24	30	17	58	43	16	18	51	42	43	43	51	57	48	48
ENSG00000138092	CENPO	-0.141044	0.944979	7.00793	0.103716	1361	1410	1304	1365	1132	1349	1288	1152	1221	1386	1214	1226	1235	1252	1175	1310	1312
ENSG00000198455	ZXDB	0.264464	0.944979	4.33652	0.103688	146	176	237	223	137	149	154	145	120	284	177	209	173	279	273	306	233
ENSG00000173088		0.727724	0.945004	0.00179973	0.103776	2	9	8	7	4	5	4	11	2	17	0	7	12	6	11	21	11
ENSG00000015285	WAS	0.420238	0.945034	1.4304	0.104239	20	22	29	17	19	18	16	48	21	33	30	40	25	22	13	28	21
ENSG00000050130	JKAMP	-0.185315	0.945034	4.82498	0.105142	247	258	283	341	316	314	284	240	246	349	233	228	260	275	298	282	298
ENSG00000067369	TP53BP1	0.199767	0.945034	6.30257	0.105131	509	716	892	927	605	710	588	734	561	1178	629	887	786	1000	899	977	846
ENSG00000100092	SH3BP1	0.204504	0.945034	5.19923	0.105164	378	359	329	349	246	336	283	346	318	436	491	424	471	357	310	326	425
ENSG00000100526	CDKN3	-0.223801	0.945034	6.10048	0.104281	807	745	598	638	835	709	667	609	770	754	794	625	675	466	574	578	607
ENSG00000110031	LPXN	0.447118	0.945034	1.15937	0.104538	18	14	15	13	16	8	28	26	23	35	28	14	15	14	27	27	23
ENSG00000112576	CCND3	0.167637	0.945034	7.03901	0.104341	1185	1294	1092	1147	1077	1364	1121	1198	1246	1587	1651	1464	1448	1249	1255	1301	1512
ENSG00000134253	TRIM45	0.28012	0.945034	2.57878	0.104754	37	55	62	63	45	59	29	59	46	81	57	60	61	67	81	71	50
ENSG00000136521	NDUFB5	-0.224777	0.945034	6.3486	0.105137	774	769	720	830	1184	838	795	642	941	911	839	696	695	661	698	787	817
ENSG00000138642	HERC6	0.222311	0.945034	4.31115	0.104859	160	158	192	218	123	210	161	160	132	286	197	211	195	220	207	293	232
ENSG00000143811	PYCR2	-0.212082	0.945034	4.70712	0.104831	285	307	266	228	269	270	274	228	248	288	310	259	271	222	210	192	227
ENSG00000149084	HSD17B12	0.195086	0.945034	5.60582	0.104464	346	440	492	468	432	464	386	390	396	676	407	446	489	622	647	607	541
ENSG00000153896	ZNF599	0.348818	0.945034	2.02434	0.105023	31	32	14	41	29	27	50	41	47	41	45	41	43	44	47	39	40
ENSG00000155959	VBP1	-0.184676	0.945034	7.72474	0.103973	2045	2028	2073	2101	2674	2148	2138	1784	2244	2421	2029	1923	2076	1807	1980	1920	2064
ENSG00000161960	EIF4A1	0.508071	0.945034	2.37583	0.104334	10	31	58	52	29	46	47	66	27	92	10	63	42	75	87	63	58
ENSG00000162704	ARPC5	-0.177803	0.945034	7.17367	0.104062	1163	1360	1409	1644	1771	1600	1443	1195	1363	1657	1384	1240	1326	1364	1467	1420	1454
ENSG00000168071	CCDC88B	0.722744	0.945034	1.29683	0.105003	28	24	13	14	10	12	10	33	38	37	58	32	39	3	13	3	13
ENSG00000172428	COPS9	-0.36986	0.945034	6.27624	0.104486	1063	743	528	648	1300	837	749	658	929	632	1291	655	702	472	428	539	577
ENSG00000204044	SLC12A5-AS1	0.53816	0.945034	1.43975	0.103988	25	20	18	24	12	17	19	27	40	39	59	32	33	12	8	12	27
ENSG00000226415	TPI1P1	-0.380296	0.945034	2.05533	0.104469	42	42	33	38	53	72	29	38	42	35	53	41	34	27	25	23	36
ENSG00000254087	LYN	0.203202	0.945034	5.3351	0.10459	271	332	431	437	278	398	369	321	290	609	335	469	441	471	484	469	450
ENSG00000266903	AC243964.2	0.580869	0.945034	0.488341	0.10486	7	5	7	10	16	12	5	20	24	19	9	11	4	11	17	10	16
ENSG00000271858	Z84492.1	0.384773	0.945034	2.61955	0.105125	33	35	83	69	38	49	38	51	45	91	23	92	57	86	68	97	63
ENSG00000273261	AC092953.2	-0.379631	0.945034	1.66688	0.105089	49	27	42	31	14	34	38	17	24	29	34	34	23	34	17	29	27
ENSG00000165929	TC2N	-0.220852	0.945236	3.90133	0.105302	127	190	198	181	109	167	131	124	124	192	96	145	105	163	150	165	144
ENSG00000184220	CMSS1	-0.205833	0.945236	5.80722	0.105247	653	548	509	563	632	587	567	525	682	543	563	449	553	476	485	475	533
ENSG00000088367	EPB41L1	0.190528	0.945969	5.19641	0.105441	280	344	390	368	240	386	293	320	273	517	281	413	422	443	393	439	420
ENSG00000116741	RGS2	0.419791	0.946973	2.38047	0.106014	31	25	25	41	69	60	26	25	49	73	79	58	70	51	49	59	54
ENSG00000125775	SDCBP2	0.510879	0.946973	0.226504	0.106536	7	8	9	4	11	8	5	11	16	15	11	10	8	7	6	16	12
ENSG00000134419	RPS15A	-0.311005	0.946973	6.01929	0.106113	942	676	541	514	746	815	645	716	833	566	894	452	575	460	400	397	585
ENSG00000134853	PDGFRA	1.00725	0.946973	3.52838	0.106454	8	6	11	153	89	103	104	28	23	45	35	43	38	340	289	335	296
ENSG00000135241	PNPLA8	-0.215275	0.946973	4.60037	0.106481	181	250	304	327	186	288	256	220	200	301	136	253	213	275	202	254	245
ENSG00000138162	TACC2	0.259444	0.946973	4.25737	0.106166	116	139	190	198	166	185	155	184	136	273	198	285	272	180	198	149	185
ENSG00000165091	TMC1	0.494865	0.946973	1.30946	0.10598	15	13	24	20	12	25	16	22	15	15	22	10	19	39	55	32	33
ENSG00000175348	TMEM9B	-0.198252	0.946973	4.31526	0.105973	191	185	185	236	209	235	198	173	205	216	191	171	210	178	165	200	170
ENSG00000185115	NSMCE3	-0.213515	0.946973	4.78128	0.10615	262	309	293	254	301	320	264	237	353	252	192	245	228	232	291	305	253
ENSG00000188636	RTL6	0.246445	0.946973	4.99445	0.106437	146	312	354	363	187	337	265	364	258	444	201	336	311	394	357	405	385
ENSG00000203995	ZYG11A	0.459836	0.946973	0.829106	0.106117	5	14	8	15	13	14	18	9	15	14	13	21	20	24	16	27	21
ENSG00000204899	MZT1	-0.170227	0.946973	6.35161	0.105801	696	788	813	941	875	859	903	630	789	1022	729	717	762	706	858	859	802
ENSG00000227253	AL158834.2	-0.409151	0.946973	1.65112	0.10574	23	36	40	37	20	33	46	26	35	53	9	23	19	30	23	28	19
ENSG00000240036	AC104563.1	-0.631895	0.946973	0.473762	0.106109	11	6	4	9	27	25	18	10	12	7	17	8	13	11	9	5	6
ENSG00000247473	CARS-AS1	0.237919	0.946973	4.79293	0.106276	144	245	305	315	180	307	212	270	175	367	209	315	336	329	325	325	343
ENSG00000255301	AP002893.1	0.238284	0.946973	4.28134	0.106377	226	186	152	171	153	124	161	211	245	212	247	191	193	186	188	170	224
ENSG00000278784	AL136295.7	-0.40839	0.946973	1.39843	0.106503	25	37	35	20	21	24	32	23	22	15	21	15	31	17	12	40	21
ENSG00000007047	MARK4	0.17782	0.947283	5.50815	0.106853	355	468	483	481	284	460	350	494	390	510	364	473	452	571	481	549	547
ENSG00000112812	PRSS16	-0.279411	0.947283	2.43068	0.10702	60	51	54	75	62	53	37	43	43	52	51	36	43	47	54	56	59
ENSG00000121039	RDH10	-0.211793	0.947283	4.35884	0.107162	165	220	242	257	204	222	191	165	202	203	131	199	157	216	221	261	182
ENSG00000143933	CALM2	-0.229375	0.947283	8.65693	0.107155	4656	4218	3506	3705	5060	4269	4068	3604	4519	4091	5041	3307	3952	3060	3340	3178	3807
ENSG00000160469	BRSK1	0.264635	0.947283	3.2883	0.106886	79	73	97	83	72	96	80	76	64	101	90	122	142	117	85	122	124
ENSG00000163644	PPM1K	0.199209	0.947283	4.65759	0.10704	178	244	257	270	163	257	206	237	237	328	216	213	222	290	303	372	276
ENSG00000167608	TMC4	0.740428	0.947283	-0.168129	0.106898	3	3	12	10	2	3	1	12	8	7	13	9	5	5	11	12	1
ENSG00000171055	FEZ2	-0.178904	0.947283	5.16697	0.107207	312	351	386	411	359	413	364	313	334	395	335	285	271	402	323	386	393
ENSG00000197670	AL157838.1	0.632164	0.947283	1.09244	0.106906	5	16	29	12	12	11	14	16	11	33	1	21	17	30	43	43	17
ENSG00000237149	ZNF503-AS2	-0.409724	0.947283	1.01145	0.107037	29	17	25	11	20	30	12	15	17	20	18	16	16	17	17	11	15
ENSG00000249353	NPM1P27	-0.181991	0.947283	5.4408	0.106773	403	417	424	418	439	550	482	384	452	443	341	411	349	443	409	448	469
ENSG00000171310	CHST11	0.209448	0.947364	3.78185	0.107274	94	120	149	124	99	143	116	123	134	161	116	137	123	167	168	175	154
ENSG00000160323	ADAMTS13	0.302181	0.947508	2.29324	0.107348	52	45	40	47	34	43	20	60	48	65	45	60	43	39	50	61	46
ENSG00000133639	BTG1	-0.188837	0.948024	4.66438	0.107552	202	238	242	313	242	307	292	228	226	295	211	236	198	273	246	249	253
ENSG00000185164	NOMO2	0.27799	0.948024	5.33997	0.107574	191	305	514	440	223	462	332	400	243	595	259	443	451	511	500	561	484
ENSG00000226742	HSBP1L1	-0.22013	0.948024	5.26883	0.107638	458	448	446	355	382	345	389	353	387	469	471	331	410	304	275	280	346
ENSG00000268292	AC006547.3	0.256181	0.948024	3.48885	0.10763	102	127	87	92	71	108	86	107	115	114	159	141	132	87	115	96	124
ENSG00000260526	AC109347.1	-0.471302	0.948853	0.168487	0.10779	8	15	13	13	4	13	10	7	5	13	7	8	9	6	10	5	11
ENSG00000069998	HDHD5	-0.210189	0.949281	6.50237	0.107896	1115	1047	886	773	855	961	985	988	984	869	1009	830	918	649	744	691	860
ENSG00000156026	MCU	0.201703	0.951966	4.76605	0.1084	202	241	311	283	171	247	241	243	262	335	203	245	271	372	303	375	296
ENSG00000161328	LRRC56	0.460554	0.951966	1.57771	0.108417	45	25	26	13	16	15	14	55	27	29	40	29	37	28	26	20	24
ENSG00000226396	AL031727.1	-0.693198	0.951966	-0.0908349	0.108352	15	14	4	3	14	6	8	8	7	8	5	4	1	13	7	2	5
ENSG00000270964	AC016355.1	0.498379	0.951966	0.63062	0.108434	18	9	14	10	11	8	3	15	16	22	5	12	13	15	23	19	16
ENSG00000043143	JADE2	0.174421	0.952359	4.99384	0.109223	247	270	271	372	216	350	280	318	312	377	314	334	359	336	298	350	368
ENSG00000047849	MAP4	0.159144	0.952359	8.46225	0.110247	2964	3340	3715	3644	2412	3412	3013	3182	2604	4442	3279	3867	3808	4031	4044	4264	3966
ENSG00000065000	AP3D1	0.148064	0.952359	8.09436	0.109022	2308	2734	2732	2753	1922	2652	2392	2506	2145	3328	2711	3012	2906	2931	3110	3109	3152
ENSG00000087086	FTL	-0.318948	0.952359	8.57286	0.10939	7445	5510	4069	2761	2808	3394	3172	3292	4353	3083	5411	2899	3826	2704	2782	2584	3624
ENSG00000108830	RND2	0.237036	0.952359	5.71465	0.109217	634	527	467	331	382	476	381	512	573	523	770	556	601	465	513	464	634
ENSG00000126777	KTN1	0.217038	0.952359	7.09452	0.109777	892	1279	1508	1564	793	1349	1170	1188	877	1908	1012	1410	1372	1722	1776	1933	1620
ENSG00000128159	TUBGCP6	0.191237	0.952359	6.02327	0.110184	558	709	654	530	464	595	559	664	408	867	751	831	720	678	716	657	647
ENSG00000130558	OLFM1	-1.0207	0.952359	-0.267462	0.109092	12	18	6	9	8	3	6	17	8	5	1	7	6	0	0	0	0
ENSG00000146054	TRIM7	-0.281301	0.952359	4.55716	0.108563	301	311	251	246	184	259	221	320	322	200	246	170	177	150	183	159	219
ENSG00000154582	ELOC	-0.202845	0.952359	6.61413	0.109898	1200	965	823	934	1121	1077	971	819	973	1096	1190	922	915	828	844	797	907
ENSG00000161594	KLHL10	0.518474	0.952359	0.0595895	0.110158	7	6	6	8	10	4	4	8	11	6	10	10	8	10	14	7	13
ENSG00000162975	KCNF1	-0.61517	0.952359	0.298258	0.109902	22	22	14	6	11	7	6	7	8	8	5	2	3	14	14	13	12
ENSG00000164056	SPRY1	0.53287	0.952359	2.00083	0.110001	5	21	13	41	34	50	38	19	21	61	28	36	37	55	72	66	52
ENSG00000177873	ZNF619	0.349222	0.952359	2.14567	0.109791	31	46	46	39	37	28	20	41	35	71	20	40	43	62	48	57	57
ENSG00000180357	ZNF609	0.320065	0.952359	6.47315	0.110201	474	788	1071	1049	548	766	626	760	504	1233	511	825	617	1460	1236	1642	1135
ENSG00000180818	HOXC10	0.39507	0.952359	3.16804	0.109149	90	94	83	67	42	72	59	196	164	74	61	82	61	73	96	80	87
ENSG00000183853	KIRREL1	0.349076	0.952359	5.77145	0.109931	251	377	481	744	384	532	436	426	281	671	289	548	451	905	904	930	721
ENSG00000198934	MAGEE1	0.290966	0.952359	3.83414	0.108971	56	146	140	154	104	130	119	123	117	187	88	116	151	169	203	228	172
ENSG00000203865	ATP1A1-AS1	0.142027	0.952359	7.21396	0.10996	1139	1589	1521	1577	1062	1391	1259	1375	1412	1826	1498	1519	1611	1595	1479	1708	1622
ENSG00000214222	TUBBP2	-0.49158	0.952359	0.354795	0.110159	8	10	14	16	8	20	13	10	9	16	10	6	10	5	3	15	10
ENSG00000215835	AL596087.1	-0.481339	0.952359	0.650804	0.109768	8	12	23	14	8	33	15	9	9	20	10	12	9	9	15	10	17
ENSG00000237082	COX5BP6	-0.584364	0.952359	-0.0918979	0.110273	11	8	17	8	6	8	5	10	7	8	5	2	3	6	2	9	10
ENSG00000239305	RNF103	-0.225986	0.952359	3.53336	0.109492	98	117	169	117	90	139	119	85	77	135	106	126	107	112	92	122	120
ENSG00000246763	RGMB-AS1	0.724187	0.952359	-0.0949394	0.108699	1	4	5	5	9	3	8	5	5	16	0	7	15	14	11	8	9
ENSG00000254470	AP5B1	0.152317	0.952359	5.68152	0.110194	444	463	472	577	392	499	415	512	475	633	491	573	534	572	546	546	525
ENSG00000259462	CPEB1-AS1	0.586294	0.952359	-0.0762996	0.109501	3	2	8	10	7	8	1	6	6	11	8	11	6	12	11	6	11
ENSG00000261377	PDCD6IPP2	0.43902	0.952359	2.59117	0.108616	40	29	21	58	42	81	54	58	79	77	126	50	83	46	46	42	48
ENSG00000263731	AC145207.5	-0.296685	0.952359	3.92662	0.110218	235	194	113	108	137	177	169	141	148	144	197	143	141	97	119	99	151
ENSG00000268056	AC020913.1	0.586075	0.952359	1.75829	0.110281	8	23	34	30	13	43	18	32	8	46	5	39	41	56	40	73	38
ENSG00000271797	AC008494.3	0.53014	0.952359	1.14548	0.11012	8	11	17	18	19	19	15	20	12	30	4	14	15	32	41	35	33
ENSG00000272221	AL645933.2	-0.371907	0.952359	1.56651	0.109331	49	43	27	29	14	33	23	27	22	23	32	24	16	22	27	28	28
ENSG00000119401	TRIM32	0.221531	0.952446	4.57394	0.110451	149	195	200	271	190	244	212	213	184	296	163	251	261	276	275	353	287
ENSG00000164237	CMBL	-0.198495	0.952446	5.95529	0.110369	497	632	679	752	569	782	636	658	605	682	336	579	470	608	658	663	665
ENSG00000261054	AC036108.2	0.848068	0.952446	0.953298	0.110466	0	7	24	29	2	9	11	12	10	32	2	12	6	54	34	29	26
ENSG00000143772	ITPKB	0.194357	0.952705	4.7791	0.110612	198	220	247	313	204	273	253	265	212	401	217	339	267	304	314	317	296
ENSG00000272217	AL645940.1	-0.556221	0.952705	-0.196781	0.110559	11	12	7	11	3	9	4	7	4	7	6	3	6	3	6	5	10
ENSG00000229358	DPY19L1P1	0.366921	0.953241	2.00326	0.110732	18	31	38	48	21	41	26	44	30	68	26	35	31	56	40	66	33
ENSG00000005483	KMT2E	0.343885	0.953262	4.70566	0.115198	150	223	336	334	131	184	186	250	151	366	160	276	151	435	371	488	262
ENSG00000018610	CXorf56	-0.176938	0.953262	6.34476	0.114817	909	862	759	852	770	835	880	701	799	870	1002	640	779	697	751	741	788
ENSG00000047644	WWC3	-0.276157	0.953262	4.03788	0.115024	108	195	242	254	154	151	135	106	84	223	115	160	133	178	213	172	145
ENSG00000065361	ERBB3	0.269515	0.953262	2.74663	0.112772	47	72	77	60	36	59	47	60	50	103	51	75	59	82	85	86	64
ENSG00000066427	ATXN3	-0.192459	0.953262	3.99477	0.115258	167	197	174	189	119	173	141	160	144	206	110	136	144	142	164	166	141
ENSG00000070669	ASNS	0.183183	0.953262	7.63092	0.115323	2121	1903	1951	1614	1554	1731	1535	1582	1799	2726	2578	2194	2379	1804	1916	1914	2225
ENSG00000074706	IPCEF1	0.733927	0.953262	0.491408	0.110898	10	9	8	9	3	10	10	20	31	7	2	5	2	13	31	17	17
ENSG00000078674	PCM1	0.275722	0.953262	6.27605	0.112936	437	595	883	1001	488	686	631	1258	987	991	469	618	559	885	886	1037	747
ENSG00000080561	MID2	0.449227	0.953262	1.71632	0.111111	10	13	24	43	15	30	38	36	15	31	23	40	36	43	47	51	30
ENSG00000095637	SORBS1	0.410459	0.953262	1.09563	0.113345	10	24	20	15	6	19	17	16	11	33	18	19	17	29	28	28	21
ENSG00000101132	PFDN4	-0.250039	0.953262	5.34547	0.11109	462	375	368	377	608	379	392	290	398	419	485	325	460	337	335	348	392
ENSG00000105968	H2AFV	-0.136986	0.953262	7.54059	0.114542	1969	2043	2106	1945	1570	1904	1799	1732	1814	1986	1788	1740	1667	1755	1716	1959	1927
ENSG00000111412	C12orf49	0.200216	0.953262	5.89066	0.114215	407	575	605	654	420	522	526	495	469	721	481	555	558	890	748	789	658
ENSG00000111540	RAB5B	0.175824	0.953262	5.51638	0.11336	382	442	550	495	318	369	338	502	355	603	428	432	455	555	508	504	522
ENSG00000120318	ARAP3	0.242108	0.953262	4.27936	0.114236	169	259	247	139	121	128	125	232	182	276	210	219	208	185	185	206	178
ENSG00000120896	SORBS3	0.387373	0.953262	8.02385	0.112299	2497	2208	1745	2017	1810	2400	2182	5571	5700	2061	2929	2332	2413	1694	1887	1819	2084
ENSG00000122729	ACO1	0.175618	0.953262	6.42954	0.114672	620	875	905	892	632	781	743	696	592	1174	830	976	1010	986	1042	992	899
ENSG00000123119	NECAB1	0.55413	0.953262	0.173806	0.111725	10	6	7	10	4	4	8	7	8	21	9	10	9	10	14	18	3
ENSG00000125378	BMP4	-0.275925	0.953262	2.52721	0.113717	68	66	72	53	40	60	63	73	41	66	53	39	40	54	56	43	54
ENSG00000128917	DLL4	0.505543	0.953262	0.728359	0.11306	14	13	14	6	10	17	5	11	9	23	18	25	29	19	12	10	12
ENSG00000129244	ATP1B2	0.364833	0.953262	1.7729	0.114248	18	34	42	38	11	29	18	30	27	29	28	44	48	42	41	34	35
ENSG00000130707	ASS1	0.272368	0.953262	5.96023	0.110921	849	745	635	334	380	456	357	539	690	714	817	673	785	624	568	583	746
ENSG00000131149	GSE1	0.295881	0.953262	6.53173	0.112352	497	840	1221	1151	572	702	630	902	685	1322	436	948	768	1394	1221	1511	1061
ENSG00000134440	NARS	0.161248	0.953262	7.61957	0.114934	1432	2006	2047	2110	1367	1879	1705	1766	1582	2595	1565	2041	2081	2247	2272	2527	2268
ENSG00000135407	AVIL	-0.360331	0.953262	1.59078	0.111194	28	25	40	28	26	45	28	21	26	27	20	25	13	32	21	44	27
ENSG00000137331	IER3	0.323104	0.953262	3.56289	0.113191	76	74	59	103	94	128	145	77	75	123	174	130	131	128	137	166	143
ENSG00000137843	PAK6	-1.14927	0.953262	1.53776	0.115386	106	77	64	10	0	11	8	4	7	1	1	5	1	42	36	41	46
ENSG00000139641	ESYT1	0.149559	0.953262	6.88357	0.112331	915	1157	1196	1128	928	1210	995	1045	1009	1445	1036	1197	1240	1348	1410	1327	1436
ENSG00000141012	GALNS	0.212806	0.953262	3.98036	0.113733	127	162	173	134	108	142	125	118	154	178	145	158	129	189	183	212	213
ENSG00000143155	TIPRL	-0.180299	0.953262	5.60559	0.11527	439	461	442	571	583	531	473	471	474	577	429	427	481	476	427	470	425
ENSG00000145244	CORIN	-0.662767	0.953262	-0.0435786	0.114515	13	7	11	10	8	9	9	9	9	10	1	0	13	10	2	6	3
ENSG00000156535	CD109	-0.299323	0.953262	3.32273	0.114616	64	95	145	167	97	100	86	76	82	140	68	93	101	117	72	111	53
ENSG00000157214	STEAP2	-0.291337	0.953262	2.79465	0.114249	74	52	118	76	57	63	74	68	46	86	34	61	63	58	60	85	69
ENSG00000158092	NCK1	-0.243521	0.953262	3.65315	0.11539	80	125	134	175	150	162	98	102	108	143	85	119	106	131	133	112	131
ENSG00000164919	COX6C	-0.302296	0.953262	6.86492	0.112775	1535	1256	877	954	1603	1235	1228	1015	1217	1127	1845	938	1215	796	755	739	989
ENSG00000165704	HPRT1	-0.189622	0.953262	7.10528	0.113036	1478	1374	1380	1342	1679	1346	1326	1106	1514	1595	1541	1205	1314	1112	1251	1314	1185
ENSG00000167978	SRRM2	0.223408	0.953262	9.04722	0.112989	3689	4754	6837	6134	3451	4492	3710	5319	3790	7263	3677	5494	5265	7182	6170	7696	5567
ENSG00000168303	MPLKIP	-0.194685	0.953262	5.12774	0.113305	345	422	324	315	397	369	352	330	381	313	362	291	301	324	340	333	331
ENSG00000169032	MAP2K1	-0.174895	0.953262	6.79477	0.115147	838	1124	1364	1470	1026	1183	1085	1121	1119	1534	791	1101	954	1031	962	1103	989
ENSG00000170745	KCNS3	0.183811	0.953262	4.84365	0.114528	216	235	301	297	217	277	252	244	222	417	332	334	316	298	282	296	309
ENSG00000171714	ANO5	-0.292706	0.953262	3.23075	0.114964	86	111	134	129	78	75	91	81	72	113	40	54	76	118	107	110	88
ENSG00000171790	SLFNL1	0.508566	0.953262	0.302047	0.113614	6	14	8	8	6	5	9	19	10	10	4	11	16	12	9	17	11
ENSG00000173409	ARV1	-0.177337	0.953262	4.92638	0.112549	322	319	284	331	285	319	330	299	303	383	221	258	294	241	309	304	300
ENSG00000177519	RPRM	-0.423395	0.953262	2.05591	0.113651	48	46	51	34	45	49	42	48	74	14	31	21	30	31	36	25	36
ENSG00000179085	DPM3	-0.382001	0.953262	4.7781	0.11317	458	298	178	222	408	271	252	281	472	223	317	200	188	168	199	146	220
ENSG00000180611	MB21D2	0.205441	0.953262	4.46457	0.111433	141	199	232	241	171	200	183	167	164	327	249	236	220	250	253	263	230
ENSG00000181191	PJA1	0.142515	0.953262	7.07696	0.113588	1134	1386	1361	1358	922	1355	1151	1256	1150	1599	1288	1405	1478	1498	1542	1431	1588
ENSG00000183049	CAMK1D	0.219611	0.953262	4.10697	0.113658	113	161	209	196	102	154	131	199	141	268	163	207	178	165	190	168	161
ENSG00000184371	CSF1	0.290631	0.953262	4.47614	0.111879	91	139	143	276	198	224	244	157	163	325	232	261	242	255	248	274	276
ENSG00000187140	FOXD3	0.365218	0.953262	3.2605	0.11272	49	78	49	96	80	110	80	117	121	80	52	66	61	145	138	128	138
ENSG00000189136	UBE2Q2P1	0.617304	0.953262	0.670387	0.112271	2	7	23	10	14	4	11	14	13	27	5	14	7	25	28	20	13
ENSG00000196368	NUDT11	-0.159379	0.953262	6.55184	0.112577	894	1021	1131	1078	784	959	922	922	1064	968	767	756	800	1004	865	901	984
ENSG00000197128	ZNF772	-0.357775	0.953262	1.61308	0.112156	25	33	34	52	29	24	27	23	18	29	14	34	16	29	31	32	35
ENSG00000198208	RPS6KL1	0.238763	0.953262	3.54025	0.112231	117	121	95	83	69	117	100	119	138	127	143	144	104	104	116	106	129
ENSG00000198561	CTNND1	0.340281	0.953262	6.5023	0.113698	309	625	870	1365	651	833	712	995	643	1342	436	863	732	1453	1123	1512	1056
ENSG00000198843	SELENOT	-0.220859	0.953262	6.21566	0.114615	585	625	659	841	1081	811	784	580	764	789	604	615	668	707	839	711	757
ENSG00000204315	FKBPL	-0.31434	0.953262	3.27016	0.114164	164	118	88	73	88	95	93	78	100	86	136	76	95	62	83	66	81
ENSG00000207547	MIR25	-0.621048	0.953262	0.174015	0.111693	22	16	5	4	7	7	18	9	5	10	12	12	6	9	4	4	6
ENSG00000212802	RPL15P3	-0.273616	0.953262	2.67436	0.112943	57	45	65	76	82	77	61	55	61	69	62	51	67	55	47	52	57
ENSG00000224114	AL591846.1	-0.751868	0.953262	-0.348222	0.113657	4	6	2	4	12	14	10	4	7	2	8	5	2	7	7	0	4
ENSG00000227347	HNRNPKP2	-0.598816	0.953262	-0.155492	0.113078	5	7	15	10	6	10	7	8	10	4	5	1	3	3	5	10	9
ENSG00000229119	AC026403.1	-0.428485	0.953262	2.24936	0.111605	61	39	40	39	63	62	55	41	50	29	85	35	49	32	26	25	26
ENSG00000230457	PA2G4P4	-0.584139	0.953262	0.36396	0.112786	10	5	18	10	10	23	16	1	6	12	5	15	13	12	5	15	8
ENSG00000231925	TAPBP	-0.242857	0.953262	5.24904	0.114463	526	431	358	422	300	385	398	386	435	366	506	322	377	260	261	319	298
ENSG00000235453	SMIM27	-0.330545	0.953262	2.14224	0.11317	51	50	46	34	60	49	32	36	49	41	43	35	24	52	31	36	38
ENSG00000237039	AC018738.1	-0.717214	0.953262	-0.352782	0.111187	6	8	4	4	4	15	11	2	10	1	6	7	6	3	6	1	4
ENSG00000240291	AL450384.2	0.467673	0.953262	1.07751	0.113795	24	12	16	12	8	11	22	13	17	21	13	13	23	37	35	27	20
ENSG00000243517	AC024940.3	-0.52521	0.953262	0.989114	0.112028	30	21	9	16	21	32	18	18	17	15	32	11	21	9	5	14	10
ENSG00000246582	AC100861.1	0.204281	0.953262	3.59348	0.115147	80	120	116	130	85	100	111	106	104	146	114	141	137	128	142	134	122
ENSG00000260281	ITFG1-AS1	-0.302612	0.953262	2.04847	0.113398	38	33	55	51	38	41	45	32	27	59	25	47	26	34	36	41	40
ENSG00000260466	AC126696.2	0.354932	0.953262	5.24488	0.114185	157	302	469	450	230	336	286	329	220	640	145	502	283	556	533	597	464
ENSG00000265334	AC130324.2	0.924347	0.953262	-0.469947	0.112501	3	2	3	11	2	2	0	3	2	10	2	4	1	18	15	7	4
ENSG00000265992	ESRG	-1.051	0.953262	0.255945	0.11464	1	0	0	31	13	26	26	0	1	16	11	7	8	10	9	6	3
ENSG00000267160	AC091152.2	-0.232946	0.953262	3.01034	0.114184	82	95	90	99	60	76	85	64	75	95	88	62	74	59	72	65	89
ENSG00000269867	AC010326.3	-0.318521	0.953262	2.42133	0.113326	80	66	48	54	52	43	51	46	52	61	59	49	60	33	32	33	48
ENSG00000272767	JMJD1C-AS1	0.637427	0.953262	-0.0114898	0.111238	5	7	4	8	5	1	10	12	6	5	5	5	16	6	9	16	14
ENSG00000273466	AC012510.1	-0.402216	0.953262	1.75053	0.11395	46	22	38	42	22	35	46	29	45	32	40	28	17	28	21	14	27
ENSG00000275400	AC006001.4	-0.277981	0.953262	2.75724	0.112043	88	68	73	75	72	62	56	56	47	74	90	65	63	50	60	47	58
ENSG00000276116	FUT8-AS1	0.325879	0.953262	2.07856	0.115317	29	36	30	39	41	35	26	30	30	72	29	34	46	53	52	45	58
ENSG00000276727	AC137834.2	0.204627	0.953262	4.77969	0.114997	151	285	281	268	199	310	216	250	237	326	207	332	308	298	284	346	345
ENSG00000099860	GADD45B	0.283549	0.953705	3.49767	0.116259	129	95	87	101	88	88	76	85	102	140	175	168	126	107	89	94	123
ENSG00000106299	WASL	0.243349	0.953705	5.63719	0.115775	308	380	468	612	384	460	432	757	588	572	358	404	359	606	602	630	482
ENSG00000123609	NMI	0.389996	0.953705	1.99985	0.116127	19	21	28	42	24	41	43	60	64	45	33	36	52	37	36	23	37
ENSG00000129521	EGLN3	0.319852	0.953705	4.35569	0.115533	151	163	159	180	202	182	151	122	117	214	150	173	182	329	292	332	348
ENSG00000140682	TGFB1I1	0.280817	0.953705	4.2506	0.115782	213	172	152	131	144	166	149	204	164	207	357	229	210	149	162	164	195
ENSG00000150779	TIMM8B	-0.316407	0.953705	6.8577	0.115569	1513	1117	836	948	1904	1212	1094	1081	1489	1050	1601	973	1042	805	817	744	915
ENSG00000163297	ANTXR2	0.307855	0.953705	1.98585	0.115919	28	34	35	40	23	39	26	34	27	60	31	50	29	41	38	56	51
ENSG00000183340	JRKL	0.320927	0.953705	1.89256	0.116001	29	29	30	29	24	26	40	49	32	43	23	29	41	41	50	33	47
ENSG00000185269	NOTUM	0.436131	0.953705	3.25717	0.116059	99	105	86	71	58	62	47	96	133	161	149	142	165	58	44	42	65
ENSG00000186907	RTN4RL2	0.183407	0.953705	5.24871	0.115977	393	397	317	310	289	338	325	347	409	462	464	412	422	330	364	367	444
ENSG00000188612	SUMO2	-0.189337	0.953705	7.5469	0.116101	1987	1841	1798	1753	2028	2143	1973	1629	2099	1950	2256	1552	1780	1543	1635	1595	1753
ENSG00000198618	PPIAP22	-0.267297	0.953705	5.4951	0.116255	505	360	356	431	654	570	435	402	470	395	540	374	532	402	330	324	391
ENSG00000237506	RPSAP15	-0.409176	0.953705	2.31533	0.116252	53	48	38	29	75	82	48	38	60	36	65	43	54	36	29	23	38
ENSG00000273361	AC021016.3	0.410048	0.953705	0.856699	0.115937	15	18	13	8	14	14	9	16	15	19	11	23	10	21	25	21	21
ENSG00000261659	Z92544.2	0.20456	0.953776	4.14793	0.116326	141	205	163	157	111	167	153	187	134	195	202	233	192	188	157	203	185
ENSG00000245322	AC097460.1	-0.192166	0.954875	8.50273	0.116518	4095	3719	3202	3247	3891	4266	3829	3461	3783	3586	4233	3187	3325	3109	3106	3054	3649
[truncated: 14,383 more rows]
